# Supplementary material for: Alterations of the intestinal microbiota in age-related macular degeneration
Source: Front Microbiol. 2023 Apr 5;14:1069325. doi: 10.3389/fmicb.2023.1069325 (PMC10113553; doi:10.3389/fmicb.2023.1069325)
Supplement: Supplementary file 1 [file Table_1.csv]

The abundance of Kyoto Encyclopedia of Genes and Genomes (KEGG) ortholog (KO) between AMD and controls
Description	KO	AM01	AM02	AM03	AM04	AM05	AM06	AM07	AM08	AM09	AM10	AM11	AM12	AM15	AM16	AM17	AM18	AF01	AF02	AF03	AF04	AF06	AF07	AF08	AF09	AF10	AF11	AF12	AF13	AF14	AF15	CM01	CM02	CM03	CM04	CM05	CM06	CM07	CM08	CM09	CF01	CF02	CF03	CF04	CF05	CF06	CF07	CF08
ATP-binding cassette, subfamily B, bacterial	K06147	253859.4	53131.7	224632.37	168158.63	225131.87	118264.27	67183.24	243109.89	193988.69	215988.15	229125.95	278916.98	226804.35	179381.62	264297.91	248489.2	57746.89	271125.54	213608.99	89878.35	174282.71	178054.1	220965.41	263225.38	47871.01	171889.89	52264.55	172440.28	198927.48	165585.41	235154.03	266352.76	268158.58	155316.14	253954.04	244613.44	225874.67	227627.55	145270.64	260853.01	297963.14	136275.92	259042.69	248522.13	67405.56	219977.32	274839.11
ABC-2 type transport system ATP-binding protein	K01990	244770.59	66692.22	221413.39	180601.93	212132.09	122608.25	73579.42	235055.02	196759.98	205973.45	214467.66	271834.92	223570.24	174489.04	248016.34	242188.95	45028.41	264272.94	194481.89	98467.82	159148.01	173518.13	219971.81	254164.51	57914.96	166883.37	152112.42	121033.43	190281.64	174080.91	233761.44	262044.15	270300.22	151689.64	246917.78	213989.12	217840.67	216810.57	144451.64	248271.15	296981.76	137640.66	251292.68	237428.7	81915.79	207628.38	269391.27
putative ABC transport system ATP-binding protein	K02003	224637.82	51959.71	201785.44	170550.44	196785.4	109752.89	77191.8	207098.06	167106.26	168264.49	196186	274216.8	197582.79	156879.99	235768.84	222889.57	58850.23	250707.41	186068.03	101454.58	141772.02	147714.77	195389.14	236395.6	42571.84	172125.46	69175	166754.4	164957.28	161250.32	199752.09	253161.38	232918.72	155945.68	227568.54	234650.82	193050.18	188582.73	135151.72	221930.22	286133.15	110066.57	233312.84	215740.59	61504.5	218054.32	249105.33
putative ABC transport system permease protein	K02004	215584.83	51418.98	194170.62	163698.37	188821.05	102752.78	79476.49	202792.93	166368.33	164227.07	190279.74	258648.91	190105.84	169195.26	219486.17	215795.3	62725.18	249397.03	190563.01	101831.87	138847.42	145536.5	195695.26	229416.14	42572.87	161457.07	87446.55	146636.74	152836.06	159922.88	195104.17	246573.11	224521.44	157237.07	210917.01	222228.73	181867.62	183846.41	138491.41	209502.55	286097.75	111777.85	216777.67	213144.11	65060.73	204451.14	241640.39
RNA polymerase sigma-70 factor, ECF subfamily	K03088	207541.55	61550.3	210296.75	88517.28	195285.37	102309.65	8945.22	208631.81	151948.76	160501.46	176031.74	234011.91	211692.38	156246.22	213695.93	228560.98	13352.48	242084.32	203195.21	28265.1	129535.62	112920.07	215514.53	226194.22	36098.4	138931.93	32308.86	85182.67	156316.98	158667.5	215573.76	237063.44	232914.33	103826.54	225239.05	186747.09	182944.78	177956.55	128856.48	194988.62	280128.04	81890.06	229331.73	216400.32	14412.65	146189.03	228928.45
ABC-2 type transport system permease protein	K01992	179349.63	62833.41	174046.12	123707.07	168432.23	104457.94	40929.23	189985.2	151968.21	162102.77	158143.69	198024.63	180569.83	140527.64	201469.5	208875.73	44216.54	189013.33	163537.76	70837.96	126289.28	141927.88	175365.95	211828.48	58435.28	128489.62	138050.65	75478.61	159719.92	147520.47	191773	211801.55	188765.85	113135.73	198133.1	157681.83	173539.31	166764.64	106833.52	189069.72	207268.66	117969.95	196005.37	171087.11	76691.81	142058.41	195007.69
LacI family transcriptional regulator	K02529	163516.28	61883.28	147267.85	118409.42	146156.85	99342.49	75524.94	155384.52	127384.74	107674.39	147061.17	212969.77	143686.25	121881.07	163109.98	154588.11	78829.35	214657.74	133202.91	83548.11	112111.74	115981.6	150580.52	175818.23	56533.48	145353.8	54799.03	126934.63	127563.68	133837.35	140892.58	187843.51	183324.72	132778.71	168734.73	191719.36	143486.65	139050.09	128433.88	164245.03	246853.32	94176.79	163652.93	167683.11	32242.83	156584.46	192795.5
sucrose-6-phosphatase [EC:3.1.3.24]	K07024	139766.47	57128.79	117628.69	122929.32	119116.93	83499.38	74108.87	126000.62	111473.88	109308.59	125443.04	154772.88	119670.52	117946.79	147967.6	127075.11	52381.42	136276.56	117120.34	77457.87	83868.02	115644.2	104235.12	139255.03	52065.78	106598.32	142507.51	131742.21	107767.34	99517.83	128153.43	139921.05	130465.99	97466.83	129287.41	157026.39	135376.85	131585.79	100873.12	141115.05	133860.06	102338.24	136544.84	133439.25	71253.59	130714.02	142101.88
raffinose/stachyose/melibiose transport system substrate-binding protein	K10117	123300.25	16697.26	76234.73	79449.57	85820.97	45149.95	32955.38	112240.95	92397.28	58120.2	108375.84	162905.3	83179.01	54740.35	100463.86	86980.24	25257.8	198346.51	71220.91	49359.81	60890.24	85075.84	114333.48	123872.47	9541.37	120972.43	39.17	68733.22	58332.36	101453.64	96772.69	124301.8	133906.6	100217.23	101932.78	133274.39	97924.14	103604.22	85927.22	111833.77	255005.94	57199.27	112461.2	122949.83	9349.73	89047.42	156950.06
multiple sugar transport system permease protein	K02025	106094.73	17276.04	85499.07	69528.18	103302.88	55201.79	38852.97	111377.9	75545.2	57459.9	90961.64	143480.9	94585.86	55140.3	113667.7	99649.83	48289.43	158489.13	77301.19	58131.09	61553.88	70347.03	108626.61	123423.07	9676.94	99911.04	667.54	67096.41	71943.42	81369.78	111663.67	127354.17	114988.92	86702.06	117345.84	121770.98	100866	93145.21	71634.55	88311.48	201612.28	48395.23	93612.83	106883.71	10977.72	81220.82	128712.44
RNA polymerase sporulation-specific sigma factor	K03091	105179.65	24454.23	91538.83	48138.32	100904.72	50101.33	6756	108696	90092.57	93994.9	88694.79	116205.67	109729.7	59635.72	111595.85	112529.72	3153.5	123487.82	86438.76	18688.63	60573.37	83729.02	103609.35	119468.55	15767.16	72846.83	19079.75	58561.78	98867.87	69650.93	111512.98	120222.52	132301.65	52772.67	115115.15	103852.85	94567.35	92410.75	60337.71	115921.65	143759.1	64638	118026.25	110927.75	7772.25	67919.55	124346.4
polar amino acid transport system substrate-binding protein	K02030	110739.15	20339.19	76945.77	91873.13	82805.93	45430.6	35908.55	88887.75	78578.69	76953.8	92828.98	107915.27	76412.96	85548.35	85451.87	74780.32	36870.89	150050.52	86664.28	45627.77	76449.15	76812.38	96564.78	82695.39	27655.49	79412.46	79726.99	69844.02	67647.37	69826.55	82206.9	93310.5	121006.63	56029.3	88810.95	99339.18	85704.92	85639.87	82941.83	102665.94	188086.1	53982.63	90535.14	111458.44	51094.66	82043.21	130050.36
raffinose/stachyose/melibiose transport system permease protein	K10119	116285.15	15397.93	62537.4	67124.47	69761.5	41054.95	22897.05	97440.86	82836.28	46242.5	100931.08	143105.3	75027.44	45730.72	91483.19	73953.74	20884.8	188136.51	61338.74	37215.14	60395.76	80188.84	108219	108449.1	6966.03	119308.76	35.17	57291.96	51289.39	98520.01	88022.69	106938.23	124028.67	92277.56	90934.72	114853.72	85425.97	96531.22	76960.69	95561.07	250892.27	48632.44	98762.7	108580.2	8611.06	72844.09	141546.73
multiple sugar transport system permease protein	K02026	95812.73	16438.71	82660.57	65336.18	97650.55	52808.96	39147.47	100014.4	69108.7	55892.57	82532.97	132017.9	90239.03	51951.47	103149.37	89591.16	50645.43	140409.46	73762.36	57328.09	59400.05	65018.53	98542.61	108885.57	10062.44	90143.54	668.54	63783.24	71803.75	72067.28	104470.5	112996.67	104264.42	81425.56	111993.67	108805.15	95592.67	84674.54	65165.38	81503.15	177079.95	45570.73	85434.33	97186.54	10436.22	77526.65	116279.77
raffinose/stachyose/melibiose transport system permease protein	K10118	104601.65	14193.93	59027.9	63294.47	65292	38639.45	22862.55	89685.86	76533.78	43803.67	92305.08	132506.8	69609.44	43017.72	85339.69	69279.24	20860.3	170443.01	56768.74	36710.64	53875.76	72555.84	98486	100409.6	6886.53	108418.76	33.17	54507.96	49076.39	91173.01	81282.19	98800.23	111973.67	86477.56	84814.22	106231.72	79160.97	88086.22	70990.19	86913.57	226314.27	45812.94	90303.2	99230.7	8092.06	69310.59	129222.23
two-component system, response regulator YesN	K07720	99214.83	15923.09	67607.25	46994.8	69359.79	39899.93	1480.5	91091.87	74797.78	56581.97	80690.87	121325.65	75409.06	39163.34	81709.52	75971.49	9638.26	161132.31	73318.83	10644.81	44455.26	74136.54	99159.89	96605.1	12095.53	80545.15	122	32025.65	69497.51	73211.94	80333.07	95166.11	118636.35	58115.96	96409.6	93527.55	84067.93	78730.89	70356.11	99979.84	205103.28	53844.94	89218	100143.36	6854.95	47021.06	133989.97
multiple sugar transport system substrate-binding protein	K02027	79065.84	14990.59	70454.73	70459.52	93915.7	41969.22	54746.2	91229.12	63185.77	50814.42	74279.78	117365.6	72179.09	53164.41	82278.69	82277.35	53497.66	114886.65	57007.38	75940.4	60280.15	48068.37	74201.46	102341.94	11649.22	82928.54	19571.04	75007.08	49539.64	64846.37	84855.48	105794.87	92682.08	89440.63	83382.74	112162.21	76982.36	73642.16	55917.42	76841.13	132093.87	38296.26	76427.03	83040.05	12006.06	78534.36	104906.85
two-component system, sensor histidine kinase YesM [EC:2.7.13.3]	K07718	96894.4	14967.39	60711.42	46849.1	68089.99	36726.7	1230.5	93070.3	73038.85	50664.07	79539.57	122369.45	74857.03	36999.64	84449.69	79994.99	7276.79	159260.28	69699.96	9917.34	45191.63	69466.41	94376.56	104527	10387.76	85933.23	65.33	30882.53	61194.33	79793.42	80565.1	100558.91	115570.65	62773.81	89515.4	97691.95	82705.26	81523.12	67304.29	94777.37	203482.98	49623.24	94162.5	96039.59	7604.52	45034.39	129705.27
serine-type D-Ala-D-Ala carboxypeptidase (penicillin-binding protein 5/6) [EC:3.4.16.4]	K07258	93593.77	41149.75	65446.71	48423.22	75309.12	49258.12	11502.28	87748.47	71065.99	63954.79	79952.8	90019.08	81992.56	48240.31	84900.72	77277.81	11065.36	126690.07	56098.34	19567.22	47485.03	56375.86	100680.31	85857.08	28568.51	68430.28	42038.16	43784.19	61617.77	72847.95	94591.41	91176.07	110132.9	43366.59	84717.04	78926.05	75320.38	76787.46	68412.54	83274.55	159854.98	43373.93	85546.58	95783.27	16323.03	54681.48	108885.42
3-oxoacyl-[acyl-carrier protein] reductase [EC:1.1.1.100]	K00059	88747.82	25603.2	73083.95	58878.5	71465.57	41548.99	13567.41	85682.27	69921.3	62143.21	79961.38	99430.55	77060.53	68676.72	84700.8	79957.17	16946.93	113976.6	78368.59	20019.97	60727.87	57009.24	86252.08	90281.61	17669.6	67858.66	66706.68	48653.73	59145.32	69518.85	83610.52	88582.06	96928.03	50947.06	82552.02	85261.33	75873.75	78266.44	56863.39	87609.3	137100.93	42425.08	89579.08	86188.69	15249.56	61247.07	106003.16
chromosome partitioning protein	K03496	89562.9	23799.03	74109.72	58761.56	81480.21	38768.22	20780.55	83382.11	61191.55	65029.89	72601.83	97391.78	78354.65	61701.03	86140.41	82551.74	19675.34	109431.99	74285.04	37411.44	62197.38	64985.65	80710.24	85890.78	17986.13	64767.03	24587.92	57368.12	56464.36	63083.93	86360.99	97857.23	87082.99	54581.95	82372.86	87653.93	70806.94	72820.53	63846.17	77651.97	134486.27	44568.25	81138.42	90794.61	7643.29	72901.66	94531.32
ParB family transcriptional regulator, chromosome partitioning protein	K03497	78303.81	33015.52	71812.66	54023.48	87813.09	42307.12	17039.74	83825.15	61327.67	71645.32	65377.08	90501.14	90680.93	65926.42	83221.69	83050.67	13633.52	80732.76	80230.2	27146.44	46220.95	64655.74	72934.22	88029.81	24593.14	52747.97	42690.53	46337.32	68080.29	56737.11	95405.25	92916.38	79284.08	39711.13	82533.78	77444.57	75027.92	74284.05	48344.85	73261.2	88144.13	53143.81	87511.57	78281.96	12491.24	67163.87	81095.9
transketolase [EC:2.2.1.1]	K00615	72521.56	39207.03	78041.37	48021.67	70873.54	47791.8	15574.32	77932.99	65409.31	69984.58	67424.51	97781.88	76884.09	59095.75	84653.89	85754.52	23577.89	75855.22	76091.89	28521.15	47573.68	59206.59	59501.92	91516.31	37970.79	58094.95	29076.52	42485.68	69111.35	65064.54	73738.46	88822.97	79396.46	50037.68	85341.69	78221.64	72307.94	68393.94	48692.65	84052.93	69999.52	56814.5	75921.53	73680.12	13483.59	67282.89	84468.13
DNA helicase II / ATP-dependent DNA helicase PcrA [EC:3.6.4.12]	K03657	74096.12	23150.72	73792.37	56470.67	69971.75	40389.82	28243.99	73388.92	63825.12	70506.88	63765.02	88140.3	65461.18	60148.73	77798.09	82971.47	30229.28	79488.94	73511.67	42634.07	56861.46	78836.6	63685.96	84754.31	18711.19	55119.4	42966.26	46270.22	68514.6	54158.74	65437.72	88748.12	78437.71	52072.79	78380.03	75400.94	62015.8	63623.82	46607.07	81379.61	87985.1	63306.07	82153.57	73119.77	16357.26	71000.19	79925.49
6-phosphofructokinase 1 [EC:2.7.1.11]	K00850	81504.74	24420.82	66490.36	38283.67	68981.7	37781.32	5372.69	79233.48	61470.79	61480.31	70381.84	87141.81	75653.99	58144.21	86348.71	86055.08	6973.88	97875.65	77863.54	14434.46	50601.52	55893.64	77633.17	91133.46	20187.57	56488.29	23782.98	55085.06	59000.3	62273.51	77878.35	89557.22	89376.95	41413.99	79707.27	86952.37	70526.76	69774.92	51450.36	81177.6	113089.36	42387.22	88811.12	79100.3	11678.17	50716.4	94660.54
ribose transport system substrate-binding protein	K10439	89228.03	20304.52	50592.69	43283.91	57323.45	33974.29	7115.09	86116.26	53875.8	33811.4	73850.04	98470.49	59255.18	33774.66	97517.74	97228.68	6699.04	125373.23	56449.36	14640.39	48917.78	50208.14	80014.02	113729.92	18384.04	79869.23	21051.74	33525.16	35497.94	74915.87	62261.44	117284.08	93104.71	53038.89	69799.07	95325.48	60548.12	74937.62	57783.82	73259.37	154731.29	29849.41	83715.56	80153.68	6627.76	55256.2	93519.87
N-acetylmuramoyl-L-alanine amidase [EC:3.5.1.28]	K01448	73510.33	38260.17	62707.47	35539.47	55264.51	43668.27	7425.88	66084.61	70307.37	65443.85	56484.18	77850.09	59113.28	52926.24	68418.4	72937.95	11539.77	97840.21	71697.64	23638.32	56392.65	87877.55	68954.18	74482.04	27529	62403.5	26077.08	44560.26	69657.47	61973.47	56192.03	79649.41	102003.27	36639.17	72726.94	77488.78	57492.75	56625.08	70742.82	86003.08	114771.85	73875.28	74924.59	86812.33	14956.49	44536.31	87551.94
simple sugar transport system permease protein	K02057	70728.64	30578.36	54282.59	41658.19	64312.76	39998.17	14712.17	72896.3	63019.01	61048.18	61311.88	85729.98	66057.84	46617.98	72791.84	77752.24	20125.04	93267.59	55763.9	31467.82	42191.33	75128.32	67957.9	87734.66	27972.88	63982.1	1629.45	43493.56	70691.18	55584.83	67940.26	87858.08	85549.03	50576.23	71402.43	79135.8	60523.78	63405.53	50753.52	75110.06	109325.16	61862.93	79357.24	70363.09	17598.78	59492.83	83396.3
energy-coupling factor transport system ATP-binding protein [EC:3.6.3.-]	K16787	75893.52	21457.09	54379.16	55425.56	63672.49	37997.03	31058.76	75461.17	57467.64	57534.81	71250.88	82941.56	62495.5	51872.18	76492.31	65907.84	20759.77	92602.91	59588.27	38352.46	58098.91	54304.95	71283.3	79876.23	12325.8	61574.8	20695.93	50232.47	50879.33	59444.48	71937.29	80863.06	82711.52	56831.51	68884.18	73440.39	65970.21	74668.22	51458.8	63306.44	110756.68	39053.61	73441.33	79475.75	21584.54	64672.25	76994.12
23S rRNA pseudouridine1911/1915/1917 synthase [EC:5.4.99.23]	K06180	72745.51	23483.63	65347.22	56895.27	57566.8	38866.81	27093.76	67779.47	56726.29	53476.77	62525.53	76392.64	62089.12	58997.73	75705.09	72568.76	16857.96	89500.49	77095.94	28593.19	49419.23	54673.6	68141.26	73319.38	17879.66	54636.16	86788.85	50585.98	56414.86	56526.77	61960.12	74198.07	79734.73	42150.03	70434.94	72609.61	61612.25	62029.57	49301.73	73758.47	108976.58	40076.2	73480.96	68976.81	25745.92	53584.17	81274.75
alanine or glycine:cation symporter, AGCS family	K03310	80007.33	22022.34	60593.94	29350.49	67440.68	35895.77	2168.83	74791.21	60917.49	63084.86	63617.11	84253.79	68006.97	47410.95	73683.96	75096.14	3423.1	98087.21	79014.17	11667.5	56789.72	59101.21	72149.11	78204.2	16393.67	55435.34	2473.42	42233.22	63701.97	59891.08	72461.17	83879.98	87204.37	36344.97	77281.82	78834.64	64366.73	64281.63	60149.91	80455.86	113438.2	41902.54	84796.01	90291.58	11457.66	44687.61	87827.38
beta-glucosidase [EC:3.2.1.21]	K05349	75845.85	20775.01	66516.12	50775.1	53697.53	35892.9	22663.68	58238.18	53711.95	44353.01	63006.4	84324.57	63191.66	59512.16	58935.32	53678.42	23613.29	110541.25	75213.29	42515.96	57124.65	77317.04	86454.62	56311.68	14616.79	69866.27	31850.78	38864.52	55718.12	62002.97	66297.88	63900.36	73433.3	59281.41	72987.9	59928.67	59449.74	56209.79	55838.93	63062.6	150044.81	50088.38	68127.77	67668.52	5870.23	59213.2	85668.06
pyruvate formate lyase activating enzyme [EC:1.97.1.4]	K04069	67617.11	35418.49	55871.85	40557.22	62906.88	37419.87	16973.25	67611.74	58071.35	56671.72	59895.31	74534.97	63661.45	51816.94	68561.21	67420.82	16403.3	83226.37	59551.7	28533.67	37025.12	46275.03	55750.03	72299.47	27506.01	60515.55	25256.8	58541.39	46212.04	61459.12	68559.92	74454.78	80117.95	44115.8	61121.13	79918.46	59677.53	60533.45	58523.17	74204.02	89382.31	44768.46	72694.34	71317.4	11436.39	48789.86	81711.66
signal peptidase I [EC:3.4.21.89]	K03100	73349.62	22273.19	61121.41	41884.1	55940.75	35075.96	14012.96	65798.75	52804.26	49290.57	60490.06	77612.92	55164.07	61257.04	69823.81	70463.2	13424.46	93151.48	71490.13	21759.24	47255.95	45773.63	69341.64	71603.36	17724.57	53537.31	26721.19	42079.67	49615.89	56143.15	55533.77	76314.96	82443.47	45005.38	69147.96	70473.81	57735.32	56272.51	52800.58	75220.1	110318.02	31636.01	73507.26	71695.24	17340.33	50269.52	84839.58
uncharacterized protein	K07133	69601.85	12356.1	79749.83	55400.42	51119.3	36415.37	51269.82	60352.05	41606.66	53535.15	68168.92	78884.32	46221.84	57254.89	68512.18	54739.85	20364.59	98012.46	84191.59	67432.76	51735.04	35150.88	76959.88	49801.42	6885.06	53900.68	3693.91	40336.58	51520.04	56003.92	48903.02	56300.11	72079.02	65190.37	84808.99	48485.47	58292.66	55750.52	44440.93	57398.4	129674.07	18146.47	68892.32	74655.12	7770.64	62150.05	77910.54
ferrous iron transport protein A	K04758	74057.21	22065.02	59576.95	32558.83	67217.64	34052.35	4773.66	72084.45	60584.65	65223.61	61470.14	76966.13	71327.01	42399.03	76564.21	71370.85	5711.51	79929.96	61208.67	13853.35	39961.85	54818.56	60991.08	75759.35	17242.54	46558.56	4303.27	35748.61	57519.52	51317.72	76425.59	74870.03	72721.5	36012.14	74376.73	65791.82	66305.9	65814.55	42408.72	77126.18	90286.34	45418.3	74780.89	72160.81	9951.61	44055.98	81159.17
phosphoglycolate phosphatase [EC:3.1.3.18]	K01091	71840.04	21685.46	67188.87	38890.41	64016.11	34181.49	10506.14	68388.36	55790.59	61438.73	61338.46	76051.91	67675.03	52763.71	72724.25	73719.72	9134.46	77096.15	70699.69	23484.25	50205.42	57679.85	60516.09	74658.39	16508.49	47786.67	4612.36	30582.68	60446.27	52695.32	71543	74084.57	73051.77	40364.73	72099.58	58079.1	62332.54	63517.87	37697.33	69725.6	87660.14	45333.37	71165.5	63021.97	12025.81	49831.1	77386.34
glucose-1-phosphate adenylyltransferase [EC:2.7.7.27]	K00975	74715.69	19859.38	58316.83	48058.45	56437.12	37689.31	12932.29	65429.03	49935.41	46988.52	58276.01	76846.33	56475.47	39187.79	82094.89	73291.06	7306.27	89047.56	60873.23	19650.9	39954.49	53110.07	65065.45	75468.02	15339.58	50881.13	39398.52	37141.67	50457.07	45276.4	59001.17	81480.98	77129.13	30794.92	73569.32	68063.08	60731.92	58588.15	43541.04	71101.94	108424.67	37816.99	65984.92	67678.3	17300.08	52066.61	78078.13
trk system potassium uptake protein	K03499	68395.03	21377.99	61366.59	40185.25	63056.86	32503.73	12940.45	66160.65	53994.47	61737.41	56089.41	76104.4	65532.27	54258.34	60801.24	61697.28	10953.91	77202.91	67217.78	21336.85	44743.22	50944.53	60798.64	65609.33	18475.61	48493.24	23715.01	46255.46	52359.33	52460.37	67697.28	67051.1	75200.28	38981.77	68117.81	67346.12	59752.68	54435.81	45291.55	69994.9	87897.5	39399.47	67803.2	71239.48	17021.24	46571.52	80794.47
protein-tyrosine phosphatase [EC:3.1.3.48]	K01104	67169.22	20292.1	57930.43	52778.8	58601.86	33988.17	26783.95	63927.97	50373.56	51132.39	61304.32	76802.25	57536.64	56285.56	62619.67	57521.78	19093.25	79474	50771.74	30998.8	42773.08	35510.18	58412.8	63461.91	15739.88	49432.88	67375.57	47945.47	40820.73	47153.69	64813.03	66818	69642.68	43677.12	63874.92	68202.47	59327.41	58008.52	47201.14	64451.23	87924.45	28670.41	64120.11	71439.1	18362.29	58781.05	77693.52
polar amino acid transport system permease protein	K02029	64636.08	15035.19	51988.86	55134.48	53159.62	30145.84	31894.6	57031.64	50547.1	51724.48	54775.56	70596.85	53180.3	44998.73	56419.15	52819.02	29185.33	84038.54	48812.31	37265.7	48175.26	59891.95	60851.59	57189.52	22149.35	50460.23	24095.98	41678.55	55638.73	44102	53095.71	64779.66	73977.15	43096.43	60636.31	58335.72	51451.46	50992.7	43451.76	62322.56	106516.27	42836.03	58108.03	65091.57	32453.57	59852.18	73750.45
ATP-dependent DNA helicase RecG [EC:3.6.4.12]	K03655	64680.9	19801.71	58444.3	45512.54	54952.19	30197.46	31563.33	60724.4	46855.67	53443.16	60485.57	71191.87	59006.02	59498	65340.42	57278.56	16742	74296.74	76114.96	40609.27	47946.21	37119.17	55179.2	60275.98	13343.92	45112.57	23764.93	52763.81	40996.38	53997.73	61148.61	62257.89	63568.62	52588.8	62551.5	64829.96	56638.25	58614.75	45770.98	57445.07	84708.56	27948.59	67068.41	67495.65	12019.8	54272.81	69054.03
glutamine synthetase [EC:6.3.1.2]	K01915	62150.26	21038.53	59184.04	43924.03	57983.92	32999.09	18449.41	61910.09	50041.24	54195.79	59660.84	72558.97	60662.44	52534	59703.84	57880.4	14602.2	73940.9	62292.71	27538.96	49257.25	47187.57	63890.55	63925.61	13808.53	45626.27	23802.1	36578.06	51565.34	51394.91	64654.72	64494.99	69757.16	41061.69	63963.67	57407.52	57439.85	58689.09	40845.89	58053.8	84437.02	39002.22	66734.46	65072.53	11792.44	57480.55	69863.42
energy-coupling factor transport system permease protein	K16785	60251.36	19826.52	46619.8	44093.24	55963.95	33632.73	19876.33	66224.34	48536.21	53669.05	56852.59	65086.74	53685.29	44478.25	65555.73	58345.62	15841.45	71886.24	49198.43	25142.5	43290.42	44962.29	60806.74	69978.11	12271.87	48253.63	20671.43	38723.06	45935.22	50140.23	61398.82	68756.85	67192.09	43447	59989.08	59202.33	55990.61	61016	40357.35	53247.94	84249.73	34846.85	63929.58	65548.95	25467.72	49417.98	62205.92
thioredoxin 1	K03671	59247.43	20518.79	54690.18	43929.84	51319.6	30881.69	16251.33	60656.12	48961.82	47130.77	52450.7	62952.08	50624.02	54479.61	60584.74	60208.4	13191.46	83717.89	65366.42	22017.75	45434.57	45899.65	63324.25	62413.23	14674.32	45724.08	48491.02	29542.53	46449.69	50916.65	54718.44	66565.08	72302.14	34789.04	59099.89	54835.85	48003.1	50353.36	43555.29	61512.9	105308.63	35827.76	57196.49	60647.94	13002.02	43372.74	72919.52
thioredoxin reductase (NADPH) [EC:1.8.1.9]	K00384	59969.07	19589.04	46531.33	45502.1	51256.15	28799.77	28959.29	59431.18	54094.93	43673.65	52353.16	64718.29	49199.14	42687.82	51603.98	50104.07	16337.99	84127.29	51623.15	32333.08	39303.48	46162.32	55696.12	58463.92	15581.48	54316.65	42768.77	35289.7	39566.66	51860.68	54816.1	59010.99	74014.26	43983.41	51393.16	57212.11	48747.63	52048.03	43301.98	64797.62	105905.88	37194.72	54787.01	59198.02	18006.53	40111.61	75894.99
molecular chaperone DnaJ	K03686	66592.06	18263.32	54358.2	42265.28	48905.65	32300.84	18878.66	57850.11	42813.7	41513.71	56739.01	74170.04	47380	40941.03	68543.56	63138.95	14607.36	74939.87	51092.99	25287.86	45696.44	42005.76	56381.97	66372.7	14807.88	48767.66	23618.6	43759.88	40060.86	46005.57	49789.31	71814.15	62965.86	40532.28	62117.63	67005.15	52284.03	53340.14	43371.37	59455.97	85528.6	28423.92	64124.06	64021.16	11903.83	55985.2	66654.7
polar amino acid transport system ATP-binding protein [EC:7.4.2.1]	K02028	60612.53	13711.04	48982.35	57328.4	50950.88	30828.09	27944.45	55151.16	46194.54	49953.64	54977.34	62643.03	49577.86	50248.76	57774.01	52386.97	25478.46	69753.08	51019.06	32657.32	44164.94	48946.2	52926.64	57361.64	15962.33	42564.6	59815.74	36030.82	50904.17	40749.41	51077.02	58137.45	63739.64	38946.51	56754.76	52149.34	52508.16	54162.05	35171.09	58061.16	82958.06	36264.16	56132.36	55992.73	34110.74	54282.07	65550.07
ferrous iron transport protein B	K04759	63492.96	21308.61	55111.62	28828.39	62481.44	30985.16	5121.91	64216.96	51422.57	59664.4	53543.76	67765.02	69780.05	43467.53	69486.14	67187.02	5742.63	61174.28	56995.12	13240.22	38008.02	48398.95	52002.85	71966.68	14915.91	40300.91	7387.19	38973.4	53225.08	47058.76	70950.92	68626.4	66223.8	33884.49	63977.64	62968.65	60306.28	61193.61	36944.49	61661.07	64650.12	40538.27	69255.97	62503.12	9044.44	40695.65	66615.96
DNA topoisomerase III [EC:5.6.2.1]	K03169	55304.55	20558.71	60281.7	36872.89	51408.78	29862.51	8788.19	58876.07	47139.28	41306.15	50008.26	70857.77	52070.13	54067.37	56306.48	64016.45	22356.37	73093.04	72214.61	21814.23	41402.65	49469.05	63964.07	68682.5	16504.72	49831.14	26641.32	23830.61	45296.26	52863.95	53802.65	69979.47	62249.05	53512.64	58918.85	56859.18	50616.61	49317.05	40968.03	60058.51	82081.57	39807.52	61229.43	55753.88	5009.59	46088.51	68345.22
neurotransmitter:Na+ symporter, NSS family	K03308	66717.15	11363.7	50189.67	25745.49	54204.44	25494.54	1412.92	66137.55	45788.12	49430.4	55181.73	67874.38	54746.64	35438.45	64422.77	65726.78	223.55	87815.39	59901.67	6781.72	42378.63	42486.09	66016.05	68711.05	9006.25	49206.09	269.24	35925.82	46508.16	50576.6	58087.74	72101.21	73243.1	31939.9	63752.67	66197.38	51457.92	52817.21	46133.45	65058.8	107476.64	26052.91	73141.94	72416.69	4382.2	36948.45	75784.68
acyl carrier protein	K02078	61870.72	21634.89	53483.77	38954.13	49911.99	30786.13	11879.88	58072.8	49730.27	51663.15	55156.55	62434.16	56413.08	48338.34	59406.25	58953.57	10348.97	72173.49	61394.46	14815.98	41515.64	50065.96	62669.03	63205.83	14705.76	42886.09	44179.01	29096.05	49325.84	47611.63	57968.39	58981.3	67932.99	30808.9	58493.65	51967.42	55203.77	55952.63	36315.6	60530.16	84031.7	38541.55	67990.67	57719.33	16515.16	39624.7	69151.57
iron complex transport system permease protein	K02015	46462.56	65833.58	36759.8	22875.49	41763.24	46933.65	11793.49	53087.03	70140.42	62679.53	42393.81	48390.01	56604.69	33603	36588.4	33552.53	35168.95	65124.49	59728.6	30122.23	45029.8	93051.79	46114.53	43806.21	47443.93	53405.82	15780.33	27773.07	64792.93	65286.11	61442.77	36461.23	68153.6	39729.63	48099.61	36545.61	43408.89	51062.37	56648.67	62837.88	78700.66	92969.43	49709.67	53578.24	14296.92	25208.85	55583.92
8-oxo-dGTP diphosphatase [EC:3.6.1.55]	K03574	60833.31	18424.83	48812.85	43613.59	48874.42	30220.85	18323.08	56684.92	45271.53	41126.87	50769.26	70742.1	46793.9	35441.92	60881.81	62081.56	14277.33	72272.36	43554	25012.75	44468.49	44992.2	54389.18	66341.51	16988.8	50509.95	20877.35	52033.63	38957.37	46301.45	49596.31	69261.56	61003.71	39289.85	55261.28	70500.87	50007	47218.5	37877.56	61636.63	83104.75	33501.11	64923.97	57218.14	29562.21	51703.1	68678.25
type IV secretion system protein VirD4 [EC:7.4.2.8]	K03205	66462.2	13074.88	61445.33	33361.81	85542.78	28278.68	6669.58	74701.86	48978.8	61318.12	55122.56	74080.9	90508.75	42370.41	74062.32	66187.81	6570.24	57571.29	46027	11900.55	30149.69	28705.37	59907.75	72678.87	9400.27	31999.46	997.9	15898.31	52303.97	34433.47	109057.04	71401.07	45314.73	28011.49	75579.89	47437.69	75149.85	68271.51	22261	52437.95	60943.95	23399.75	63228.34	59661.93	3218.26	41035.64	70734.05
peptide/nickel transport system substrate-binding protein	K02035	55741.37	19745.01	45104.34	49979.45	51114.92	29556.1	26734.77	57801.23	45477.73	41901.95	54190.75	71507.87	44815	38802.93	57900.33	55610.13	24316.42	71818.03	57097.74	38813.26	45969.63	38803.67	47882.95	67880.05	18495.91	48169.32	21709.75	41664.75	40568.36	45245.91	48228.12	66504.35	65916.17	42758.86	51919.16	61177.85	47544.9	52946.22	33932.06	54625.02	82384.08	34025.91	61167.67	52191.92	16037.07	57499.7	67613.62
trk system potassium uptake protein	K03498	61244.34	19311.9	49060.83	29620.93	50693.22	28951.1	7143.41	59492.32	47047.98	50064.64	49232.67	64645.51	54753.27	41699.17	62308.88	63685.49	6417.49	72838.8	60860.09	13973.99	40722.97	50240.8	57038.31	67221.54	15545.3	45753.64	23401.27	40258.58	48079.71	49239.27	56882.6	67960.01	63618.5	32761.27	58680.9	64903.17	49905.33	49312.93	44044.99	60304.7	85477.6	37019.05	64671.59	62496.26	11118.34	36165.11	68507.65
putative GTP pyrophosphokinase [EC:2.7.6.5]	K07816	64797.54	10018.36	48911.88	36209.41	45134.19	25759.02	10454.13	56196.81	48998.58	37987.21	54505.04	79175.2	43409.67	35695.8	57023.93	53524.03	6968.93	92331.2	42856.87	14577.56	33020.99	36658.19	57298.3	61428.61	9638.37	47748.41	19095.25	43277.61	34830.74	45953.26	46808.08	64973.11	70017.03	39305.45	60559.45	72649.07	52017.36	47516.5	46450.78	70581.82	109207.84	26293.01	66807.2	69215.17	10340.97	42808.23	83082.48
peptide/nickel transport system permease protein	K02033	58758.4	12119.2	44417.86	44412.89	56882.59	23124.84	19903.35	63918.82	46071.17	42339.58	58627.23	78182.77	52289.56	37605.96	58126.74	56608.25	21287.41	74546.33	48923.94	25418.82	42572.94	31654.98	49930.78	73122.71	13230.03	49003.84	2677.61	41311.63	32736.03	47760.7	58663.3	70399.03	67733.81	43726.7	50435.07	67058.49	51664.83	58889.68	32054.83	55852.2	82941.45	26650.36	61109.89	55399.66	6743.13	57961	72555.74
cell division protease FtsH [EC:3.4.24.-]	K03798	61406.83	20377.6	52492.2	37242.19	51729.95	30460.64	12981.91	58252.24	50676.22	47260.61	56889.64	66339.99	52446.78	40918.23	57737.39	57443.03	11902.66	73602.23	54321.44	19213.2	49341.08	42946.9	54599.89	62590.21	15845.4	45433.06	23801.86	25325.07	48270.41	45298.5	57052.44	59989.18	68600.23	35351.84	58365.5	50089.25	52493.03	55638.05	31841.11	66394.78	83413.65	35749.94	60639.56	54258.84	11765.51	44831.11	72978.4
beta-galactosidase [EC:3.2.1.23]	K01190	49144.64	19161.2	60018.51	35748.53	41192.66	33321.04	21914.85	47527.04	33121.22	29263.88	44911.19	68167.38	48328.76	69014.38	58196.2	60282.71	21612.67	65534.3	92477.62	23689.59	37529.49	35446.93	55108.14	58680.24	13847.07	46334.69	49829.1	30897.72	41661.04	54359.52	38086.54	61199.09	45801.62	38097.54	60600.01	56822.27	43100.23	39430.8	39785.22	46402.43	78563.45	24945.22	56420.29	44291.43	5577.62	47182.19	54355.6
formate C-acetyltransferase [EC:2.3.1.54]	K00656	55432.82	39682.72	43838.45	34399.1	46767.75	35959.39	13706.36	50542.47	46418.28	43212.55	50273.92	55269	51353.31	42666.41	57261.72	50560.96	17944.2	60361.34	47094.01	24400.86	29422.82	43896.93	46718.37	53774.21	29299.17	47567.54	25155.13	50747.91	35281.96	48984.99	58105.86	55988.91	55488.78	32749.16	46954.15	60128.7	48753.52	51458.75	48707.57	53573.95	62102.74	43113.51	52615.99	54117.95	10613.16	43721.99	57484.69
iron complex transport system ATP-binding protein [EC:7.2.2.-]	K02013	44634.72	49979.31	36946.19	29010.48	39274.87	39478.25	15138.94	46582.21	58350.66	51943.46	42379.17	51469.01	48693.8	33168.69	34457.03	30645.13	29838.39	64519.41	57480.5	30374.02	39367.26	73668.12	44484.16	41204.9	37052.38	51085.12	14307.02	31372.52	54216.52	58567.91	51529.68	36138.47	65037.53	38582.8	45142.1	38939.27	41306.17	46546.29	49558.19	53993.46	78450.8	71572.86	47890.58	51113.3	18258.04	33024.32	55228.06
iron complex transport system substrate-binding protein	K02016	43955.82	57877.19	35901.35	23883.55	37801.61	42138.05	10603.04	46689.17	59968.97	54616.95	40780.14	47500.05	50723.56	34360.1	34647.6	31638.73	27474.26	64532.64	63789.54	24993.02	39936.42	75165.78	45642.5	40792.4	40726.54	49956.72	14253.18	26645.36	57059.07	61126.23	52219.19	33965.87	65708.1	33721.5	44499.64	35902.24	41072.47	46111.14	51512.99	54126.23	78994.63	74404.76	48457.62	50608.33	16528.24	24379.79	55216.39
peptide/nickel transport system permease protein	K02034	56070.4	11364.2	42292.86	42671.49	53268.09	21648.34	19887.85	58406.82	40587.17	38080.75	55013.73	69460.77	47843.06	34991.96	56747.74	54314.25	21285.91	71026.83	46123.44	24203.82	44028.94	25372.48	47988.78	66687.21	13073.03	44419.34	2674.61	39616.63	28785.73	41908.2	53234.8	67214.03	63563.81	38079.7	46867.77	61855.99	46107.83	53236.18	30731.33	51659.2	81553.95	20716.86	57240.39	51129.66	6631.63	55492	67773.74
acetolactate synthase I/II/III large subunit [EC:2.2.1.6]	K01652	56168.43	33274.69	45509.68	35057.88	41926.72	34092.78	10370.01	49665.41	43913.21	39895.63	47793.4	62914.02	48632.79	34238.19	53507.86	49826.89	18109.11	70781.54	48283.14	20103.34	41608.18	34757.1	48054.99	54107.2	27923.2	46411.83	26647.83	31582.09	34741.89	49601.07	48277.39	55452.72	59885.92	34660.8	51687.26	53997.23	45972.92	45136.61	43689.15	50259.84	83111.55	31755.16	54682.65	54793.48	14380.48	38699.92	65467.92
ribose transport system permease protein	K10440	57074.39	24140.12	30445.77	24178.59	34886.38	28366.01	7095.94	57264.8	41481.05	22162.52	51521.01	67521.59	40971.15	19317.14	63539.75	58832.42	8951.35	96732.2	35509.96	11562.41	36094.87	34869.59	57128.17	71390.09	17939.22	60426.26	2367.78	20229.82	27695.4	59057.96	45177.9	70517.08	64752.16	39561.76	49072.26	61989.14	42203.75	52618.09	46368.19	46315.7	125146.05	25461.39	48102.21	55741.45	3469.83	29124.8	65759.27
type I restriction enzyme, S subunit [EC:3.1.21.3]	K01154	45956.03	13253.94	48134.32	51525.71	54783.17	26514.59	26236.86	47316.74	32618.05	39563.23	45470.07	49719.69	43918.84	57492.78	37551.85	38964.83	24537.23	54543.35	67737.17	32409.26	31217.33	27961.53	66482.43	41997.53	11061.81	28742.34	96329.53	56148.85	32997.14	32927.98	49003.83	51801.96	50874.56	30431.33	47717.74	58154.95	41173	36169.46	41797.4	42376.89	61714.8	19003.35	54408.47	59890.01	14809.49	57222.52	52330.27
putative transposase	K07496	66413.42	15336.46	18927.55	39217.41	20296.36	21405.22	29946.05	39167.67	37772.38	10074	47560.88	47079.86	17196.58	28409.82	34537.06	14301.84	15302.28	153897.42	31448.25	19669.5	34033.24	42763.19	83239.14	22136.84	10314.95	62281.81	20027.08	32838.31	15496.03	64273.39	28060.61	38583.5	89627.66	38279.62	37802.33	48243.61	27042.83	33094.51	78048.81	46534.66	236772.33	18719.08	28764.53	71037.73	3377.59	14556.72	92116.33
O-acetylhomoserine (thiol)-lyase [EC:2.5.1.49]	K01740	57234.41	11439.65	48286.23	36000.93	49234.85	25130.75	13200.05	52727.22	40647.16	41237.2	53026	62298.73	48683.29	42324.79	55023.59	51658.76	8590.31	70189.24	50665.17	18394.19	32380.59	30346.49	53907.71	57346.29	8103.84	42209.07	25929.06	30491.65	35025.62	42218.75	51931.68	56187.64	58217.27	33012.87	53825.3	51924.62	48750.2	51251.34	31574.51	50841.45	83032.07	22019.29	56636.54	53716.44	9837.44	42442.95	64717.64
putative protease [EC:3.4.-.-]	K08303	49018.02	34046.96	50707.33	28382.99	46344.83	34130.41	10929.21	50301.81	46836.14	49885.81	43485.96	53816.61	49017.62	37813.76	51424.82	53140.28	15928.9	54109.17	54816.32	22307.89	35617.89	49668.14	46095.39	52405.7	24522.31	41561.14	10003.99	34421.47	48353.1	44350.97	50184.26	53041.22	58299.48	29524.15	52193.2	47932.22	43253.66	43751.76	38580.37	54416.39	59560.48	44406.98	52972.92	51230.66	10365.31	39525.02	54589.99
serine/threonine protein kinase, bacterial [EC:2.7.11.1]	K08884	52660.01	10016.4	47103.42	50129.55	46428.17	24474.93	23299.22	48172.09	42103.17	43521.61	50286.89	64819.19	42500.83	33360.9	46765.97	38635.62	16356.85	67584.01	38203.26	31061.69	65271.21	35504.91	50159.13	45082.96	7302.38	38106.83	19466.15	38472.44	37175.95	33888.67	47612.16	49140.89	57114.19	35746.94	52434.82	48664.17	45752.32	44769.03	33826.61	50264.7	84931.22	26879.77	48765.18	55625.46	12184.91	56238.01	63349.72
uncharacterized protein	K07095	57508.8	17249.57	39048.87	28946.59	42647.45	23774.45	9033.66	53923.98	46393.91	43070.47	50049.15	55296.27	46188.99	34986.29	54492.39	50710.81	5824.46	70209.59	44462.06	11404.8	26335.07	42351.53	47468.32	56542.32	14715.11	42977.32	23486.94	42157.69	32748.01	45474.97	51413.58	53717.64	60103	31829.57	46080.14	58171.51	45535.06	50495.17	37200.31	60001.38	83158.03	33301.5	55966.9	54052.23	10528.69	30867.01	64956.77
peptide deformylase [EC:3.5.1.88]	K01462	49456.85	18437.99	46123.33	51934.03	44235.71	27356.03	29022.14	43860.76	40345.13	45303.33	49469.89	57926.79	38223.6	42231.64	44243.56	40584.49	21469.89	55015.78	39898.78	35208.58	40862.62	42838.54	42960.49	45546.62	14763.65	39087.57	45549.35	42363.85	38715.73	35237.25	40083.94	47114.1	50233.07	38568.33	44770.01	48506.28	42558.76	45646.02	33005.08	50436.56	59654.83	35725.27	50593.65	48701.72	17774.8	58021.6	54532.57
trigger factor	K03545	58371.83	17169.23	41623.2	32756	43895.12	24327.98	12516.91	52066.32	41481.07	38772.64	48578.01	59146.19	45668.08	36208.3	51848.56	50855.53	10225.46	68854.93	43229.31	16849.96	38510.9	37312.11	47596.07	55324.11	13587.91	43666.24	23554.27	32667.6	31847.5	44327.64	50545.41	56256.48	58018.83	33727.16	47286.3	53287.85	43800.53	47557.17	34554.89	53694.71	81922.45	25656.66	56278.14	51457.56	10680.61	37540.37	63994.1
cysteine desulfurase [EC:2.8.1.7]	K04487	50559.49	19010.47	46568.75	36807.69	45680.26	30364.46	15810.88	49129.29	41725.09	48251.32	42958.25	57995.53	48511.69	36075.76	54796.21	50057.23	8705.57	54479.41	41919.62	20044.49	38797.92	36603.63	44822.34	51860.97	15006.67	31476.96	39622.1	32861.99	48328.27	34102.46	48868.14	54055.09	59076.53	29236.82	57526.49	48935.62	46543	43311.19	35625.51	51201.8	61552.47	30932.45	54156.26	55737.75	16605.43	42762.99	55626.39
glutamate synthase (NADPH) small chain [EC:1.4.1.13]	K00266	57556.66	18136.49	55770.57	28518.49	48225.06	25901.68	10052.34	50409.81	42592.99	45853.81	48580.93	57479.36	49259.03	43143.09	55978.41	55211.19	7745.35	57775.32	55565.97	15802.25	31097.89	43182.37	46783.85	55273.5	15117.82	33538.01	10324.61	37622.23	41272.16	36686.7	53202.75	55841.69	53134.58	26076.86	51829.7	51966.78	47035.38	48379.46	31332.13	58856.66	61275.47	34750.47	53956.15	48625.96	4412.24	41523.05	61453.58
uncharacterized protein	K07088	50600.14	18040.12	42001.1	34701.13	49724.72	29411.67	21175.72	46125.39	38712.38	42324.01	42694.04	54392.17	44565.94	37606.82	53774.08	48674.04	16671.85	54472.76	44564.92	22056.71	41081.12	38036.53	37932	51483.61	15610.94	36902.57	38391.25	58119	43930.22	35351.45	46606.02	52210.96	57839.66	30165.58	49930.99	64393.47	43205.01	41543.02	35007.67	51282.82	59914.76	30043.32	51648.43	50856.42	12236.8	38605.68	56985.19
putative transposase	K07491	57374.35	30438.32	25249.97	37526.56	33427.18	30316.21	22955.39	46015.7	37061.38	23777.35	42751.9	42119.73	37759.85	32242.42	50271.65	38026.94	21201.71	88716.04	31078.2	22869.78	22185.2	40711.11	55547.59	40640.93	21915.78	44658.33	61717.31	39828.61	22762.06	45676.72	48118.94	48951.26	62163.16	25746.12	39682.4	51517.48	35787.23	38815.82	57683.87	43089.75	124227.56	29108.79	34168.61	52898.47	18362.38	24042.66	63924.47
fructose-bisphosphate aldolase, class II [EC:4.1.2.13]	K01624	44880.15	23936.79	41227.67	34509.64	42588.85	28300.24	12770.88	46785.55	38300.48	36555.3	44369.94	62932.5	44464.5	40685.65	50090.53	43496.28	19630.8	52523.5	42489.99	20992.93	31299.08	25602.18	35897.08	51247.54	18990.26	46433.99	24243.48	52740.95	29467.01	50172.69	42726.41	55578.1	58735.42	42861.25	43467.49	70000.37	49408.03	48793.15	61540.29	42110.86	46791.17	26308.65	45599.41	67680.81	10852.38	47769.23	46089.32
oxygen-independent coproporphyrinogen III oxidase [EC:1.3.98.3]	K02495	48426.39	33321.83	49728.6	28285.43	45056.13	34163.87	10986.77	48940.83	44201.65	44429.11	42409.86	53671.34	47228.08	34375.29	50161.8	50919.35	15430.41	54104.85	51706.65	20968.08	38573.38	41849.96	44727.47	51009.29	22861.71	37232.81	8764.04	28220.1	44659.91	39357.45	49037.04	52646.1	57320.06	26851.04	50614.94	45133.27	42695.2	42708.63	37334.94	51851.39	59474.73	37886.82	51170.68	49473.49	10585.34	38928.62	54033.49
L-serine dehydratase [EC:4.3.1.17]	K01752	49644.58	32575.3	38179.31	34261.62	44957.7	29688.66	10780.27	47728.97	41074.83	39512.05	42374.04	49555.39	39988.95	42689.36	43577.8	47498.58	18392.82	56721.55	42616.85	23230	31992.31	39756.32	43781.37	50561.36	23723.7	36684.59	45647.64	33923.89	35123.51	38978.9	47421.61	54465.63	60303.63	28911.3	39340.7	51656.02	39509.77	42659.59	45100.18	47475.82	60350.28	35161.02	51151.87	53077.7	15963.57	40357.45	53791.22
probable phosphoglycerate mutase [EC:5.4.2.12]	K15634	49913.7	17811.3	38306.33	54080.41	36743.05	26614	33009.55	38943.82	36358.03	33124.85	46842.48	50693.2	36657.87	58598.81	47706.58	39556.8	21326.66	51620.61	43925.7	30721.88	40916.55	31362.15	34911.12	43468.57	19040.1	36030.44	84498.78	58914.36	29203.66	36112.43	37784.27	40955.79	45039.78	37950.43	38157.84	54974.18	42486	43340.08	25270.17	50053.9	56858.27	25364.68	43229.51	35599.47	32256.88	46173.58	55988.64
DNA gyrase subunit B [EC:5.6.2.2]	K02470	50759.36	18212.42	49216.7	39722.05	47219.75	27854.12	18375.31	48060.42	37653.03	40683.01	47059.43	58828.69	44935.97	38140.83	52559.06	49925.53	14588.06	54859.29	43052.75	23836.96	37276.17	30527.64	44747.22	51490.89	13333.58	34674.41	23615.6	31554.43	38390.82	33382.18	47506.74	54711.06	55820.66	30963.33	51191.3	48128.26	44920.73	45315.45	31815.42	47912.47	59396.58	24548.43	52132.51	50445.56	10979.68	49800.29	54720.19
DNA gyrase subunit A [EC:5.6.2.2]	K02469	50656.16	18207.22	49129.7	39722.05	46978.95	27798.92	18374.91	48041.02	37611.23	40622.81	46698.23	58769.69	44860.97	38298.63	52121.06	49685.53	14586.46	54823.49	43040.75	23810.96	38546.97	30471.44	44697.82	51355.89	13304.58	34641.41	23615.6	31561.43	38365.62	33311.58	47332.74	54468.26	55582.66	30938.33	50976.3	47699.46	44812.53	45224.45	31787.22	47860.87	59376.78	24276.43	51337.31	50376.56	10978.28	49699.09	54627.99
alpha-galactosidase [EC:3.2.1.22]	K07407	50490.31	8588.52	42682.15	36632.11	39438.79	23765.95	14402.17	45107.82	37022.99	31191.87	42139.06	65624.4	45246.19	41044.21	50544.64	45955.31	11674.56	62791.08	48308.04	22927.67	28548.03	49458.21	48834.2	52224.68	6626.34	40813.4	51012.95	27111.4	40448.4	38900.86	47423.44	53379.29	44059	32387.91	53334.55	48256.62	44249.81	41367.92	27301.94	46833.15	77198.44	34503.69	51128.29	44221.7	4868.39	43866.9	54470.88
elongation factor G	K02355	49269.89	19106.53	49632.19	33360.36	44440.69	27531.37	14152.27	49574.86	41012.31	46283.97	45935.08	51957.51	48211.56	39628.43	52673.47	52186.69	11793.18	51940.75	54070.59	19230.31	37817.97	38690.6	45373.9	52622.14	15414.46	35642.19	26987.06	27549.35	43570.61	37820.8	47915.29	50386.25	53463.4	28034.89	51179.55	41827.49	43740.37	46076.57	25348.52	52334.31	58118.9	31413.34	52163.49	44310.83	11184.94	39922.18	53818.72
peptide/nickel transport system ATP-binding protein	K02032	48105.62	17211	35237.93	42141.94	43484.24	22527.19	22215.85	49539.92	37723.07	32527.89	47183.41	63571.74	38861.04	28789.79	46213.07	39524.34	24644.78	66112.38	42547.66	30180.69	43547.15	33087.6	39307.3	53897.66	15693.26	46472.26	2627.94	39970.91	28750.75	42708.05	41693.83	53570.18	59344.92	41581.06	40341.08	55599.06	39823.25	46230.5	33868.73	45033.03	79209.73	26350.99	44851.81	45722.42	6244.12	49286.58	58456.62
uncharacterized protein	K06889	44125.96	26056.97	44139.58	33289.94	40453.07	28615.77	17376.04	41842.87	41556.23	38227.17	42130.53	48775.52	42616.68	50234.42	39390.15	41488.09	23986.11	52419.5	61023.24	23325.84	44312.13	46141.05	45114.26	44076.94	21062.91	38160.53	46893.26	37652.55	44098.8	39116.37	40613.75	41691.76	49633.69	35559.91	42046.72	47029.84	38825.65	39577.23	33060.87	51617.87	57091.7	38075.25	51732.45	40782.97	5107.16	37462.23	53908.68
shikimate dehydrogenase [EC:1.1.1.25]	K00014	54736.82	17562.95	38385.25	35352.23	34627.13	22243.58	12058.08	42876.29	41320.84	34730.14	45171.6	50721.28	37115.94	30578.5	41433.06	37877.7	14344.27	78559.49	39431.68	17279.84	33977.72	42068.92	51125.57	40903.45	17223.91	42979.14	25518.34	27330.85	31141.01	42893.37	38800.83	44563.48	61087.11	28955.14	41423.75	43177.64	36313.23	39655.87	39644.24	53180.5	104117.98	30208.66	43344.09	49771.21	10332.4	32967.44	66264.07
CMP/dCMP kinase [EC:2.7.4.25]	K00945	50408.33	17034.87	43139.37	23738.65	45460.12	25819.25	6584.83	52222.58	37409.47	39904.61	43241.48	51587.74	48914.03	36018.24	56880.56	58870.94	5797.66	54542.56	43129.86	9955.99	28222.59	30160.56	45746.89	57872.29	13653.97	31978.82	23547.77	22523.42	37625.11	36524.51	54492.94	59755.01	49271.9	23089.34	51173.34	47187.75	44796.53	45024.82	31837.44	48744.78	58925.4	24454.63	52207.72	49160.76	9842.09	33381.2	53033.9
GntR family transcriptional regulator	K07979	49601.4	10138.25	42743.45	26900.97	44394.76	24292.24	7418.08	50532.76	35875.78	45970	46273.95	55870.27	46118.13	23257.84	54691.31	46281.9	4488.22	63918.39	33917.96	12448.56	29039.49	33917.27	56806	51191.15	5642.12	38355.75	107.25	32523.66	36563.97	39839.04	49898.04	53475.99	52644.68	27880.72	58788.94	46640.46	44687.56	43938.93	31001.11	45050.26	79321.03	23991.38	50747.63	57903.32	4450.12	40777.36	54026.09
beta-fructofuranosidase [EC:3.2.1.26]	K01193	55688.26	14601.59	28868.65	33144.45	32108.76	21107.25	11907.02	40426.38	36659.69	30252.51	40283.87	52542.93	31370.01	22667.13	45880.53	39241.67	10657.95	79172.88	29657.04	19423.81	24220.51	58705	45895.88	46944.25	13623.38	42193.64	22691.5	37357.54	31405.16	38881.08	33756.3	52120.07	55912.57	29245.77	38991.22	55203.32	35682.91	39914.35	44738.49	47622.04	102143.1	42382.81	44550.41	51332.65	10126.6	32317.76	58559.08
23S rRNA (uracil1939-C5)-methyltransferase [EC:2.1.1.190]	K03215	48908.3	16984.36	40814.7	27632.29	40376.86	24148.92	7200.41	48829.49	38986.17	40049.94	41338.56	50723.89	42149.3	30801.94	48991.98	46533.19	5804.76	66608.34	42628.71	9647.26	30442.76	30592.24	46183.87	48477.96	13146.84	38175.07	23493.44	29569.5	34868.13	39743.12	43954.87	49513.42	56250.4	24532.39	47916.3	48103.48	40779.7	40473.62	35627.19	52009.17	81404.25	24122.31	48442.72	50766.09	9631.04	27555.43	60380.27
DNA replication protein DnaC	K02315	62234.76	17432.38	38913.15	18269.57	44174.17	24749.57	4206.86	45933.86	38482.21	38564.33	41043.04	51814.53	47238.88	27860.9	52806.61	50683.84	5064.31	65490.22	35955.8	9589.78	31036.73	46093.18	45888.93	49804.66	11770.48	38034.83	4394.02	18119.21	40367.43	36068.82	51623.43	55466.49	57359.35	22246.14	51473.92	42768.03	40365.13	43483.43	35897.2	49507.91	81811.65	28437.51	50410.67	51471.04	2999.36	27140.78	58595.23
glycogen phosphorylase [EC:2.4.1.1]	K00688	47411.96	24127.3	42245.15	30079.75	40442.89	29061.29	8731.9	44947.96	39885.01	37235.62	41188.16	51639.05	44232.2	35512.09	47815.42	48850.41	9882.07	52165.63	41962.22	18514.69	33147.8	37794.75	43093.27	49818.01	18239.67	36836.66	21874.8	23927.6	36126.14	35469.48	46927.66	50784.39	47911.45	25522.02	46627.26	41962.11	41677.42	41049.65	28795.34	48177.16	58225.13	33566.37	47661.91	42436.91	14830.67	37836.7	51988.93
rod shape-determining protein MreB and related proteins	K03569	46973.91	17431.52	42542.23	27659.76	40566.46	25617.94	9960.86	47458.51	39947.45	41458.69	40262.27	48882.26	45128.64	37256.31	48430.97	49074.74	3918.43	52785.01	46854.6	13985.56	30442.25	38060.74	43905.87	49892.06	12087.67	32731.41	42502.52	21879.89	40728.77	33983.51	47053.88	50278.71	55528.05	20423.66	47906.26	41911.48	41268.43	41145.89	29341.11	51545.44	59335.93	30248.52	49818.44	47839.54	4923.44	31456.5	52721.74
putative transcriptional regulator	K07729	51480.15	10042.14	41786.17	25944.12	39541.86	25405.07	1676.85	47503.62	39258.94	35400.28	42961.64	53541.55	40735.36	24183.73	49319.76	48322.58	357.09	65167.39	37993.91	9509.96	28605.66	34226.11	55543.1	51715.29	9742.72	43893.89	243.99	19745.79	37068.12	39441.01	44235.33	51986.67	55843.4	25317.17	54324.19	41254.97	45199.47	41107.46	25744.52	51711.22	81143.82	25604.71	49321.64	49366.35	29013.42	30823.09	60583.65
methionyl aminopeptidase [EC:3.4.11.18]	K01265	44675.02	17112.31	45933.36	32945.24	38485.59	24889.55	13487.19	44367.29	37469.9	41226.02	41614.31	51976.21	39243.45	37026.07	48512.39	47110.11	11273.48	53229.34	45753.15	18255.93	35107.65	33762.56	38902.2	48394.75	14191.81	32924.61	23992.06	32687	36666.04	36236.7	38825.92	47921.36	48412.3	27267.71	46204.33	47189.7	39873.12	40696.11	31058.23	47964.17	58310.03	29411.4	47353.74	46182.53	10620.79	36846.74	52481.56
uncharacterized protein	K07052	44348.71	10840.45	44415.19	37150.03	33634.45	28340.6	9358.3	40680.75	38028.61	35722.5	35219.04	49613.98	39826.19	37283.34	48530.32	49048.48	7861.22	49317.63	38563.82	14638.54	33362.42	35835.57	43841.92	47564.23	11172.38	29800.01	86147.31	13204.77	42360.06	30178.65	39383.13	47547.13	44977.59	24799.87	53779.85	36488.47	42851.89	35903.24	25098.77	49161.16	56303.46	28876.5	44402.64	42169.99	39789.45	31511.45	49278.07
Na+-translocating ferredoxin:NAD+ oxidoreductase subunit C [EC:7.2.1.2]	K03615	48460.17	23439.33	35285.22	21900.42	34878.91	26422.85	1785.47	46716.79	38360.95	26600.36	41255.26	54609.35	39335.11	24514.53	46986.05	42074.16	4274.03	78070.15	38935.56	7569.86	26199.62	29277.41	51696.39	48892.87	15701.82	45253.9	4392.52	23134.69	29318.34	46933.69	42668.86	50640.93	60722.93	27357.55	46037.41	47641.39	38222.47	39270.41	40251.94	46073.7	102020.85	22623.07	48209.95	50235.19	2883.61	24525.33	61506.54
simple sugar transport system ATP-binding protein [EC:7.5.2.-]	K02056	43134.2	17026.87	29925.82	25630.21	37561.94	22702.67	8172.07	47553.63	38518.2	33373.59	39131.13	54172.42	38252.17	27236.99	46413.28	49214.12	11343.66	64648.38	32426.87	18399.11	25507	40365.37	44387.02	57861.83	15644.19	40877.93	1112.58	25964.5	37404.7	37764.62	41477.31	57313.29	53629.18	36624.84	41486.21	52022.46	35863.52	39775.6	33591.37	43873.95	79068.75	33857.17	46973.84	45076.54	9652.31	34049	54185.73
shikimate kinase [EC:2.7.1.71]	K00891	49364.54	24162.03	40154.1	23840.71	34145.68	27253.83	10456.94	44465.99	37622.39	37189.94	40508.37	49859.79	35422.28	30290.31	47505.77	47275.2	8578.04	67223.59	42647.31	9039.84	32620.75	34321.38	45832.06	47803.11	18144.59	35116.56	6317.63	24181.39	35371.74	39601.08	33869.76	49186.81	56093.17	21816.69	45811.01	45856.3	37382.07	37115.8	39052.06	51183.04	81929.28	26720.79	50043.98	49435.73	9634.75	26531.19	59116.93
RNA polymerase primary sigma factor	K03086	45875.78	16579.06	46161.28	30491	39087.04	25573.93	12262.16	45113.32	37327.57	34447.73	40883.78	53668.61	39637.41	34051.97	46342.06	50706.5	10197.96	53809.35	43507.64	16440.96	35072.82	32550.11	43617.74	48673.81	13125.54	33090.24	23833.27	27063.1	34193.9	33934.39	40942.91	51435.9	48549.91	26597.33	46444.88	46055.52	40962.58	38730.59	30428.81	50726.71	58237.45	26276.16	44303.96	46489.39	10790.11	38863.49	52308.35
NitT/TauT family transport system permease protein	K02050	49532.91	10411.11	34165.32	28708.27	38883.31	16560.69	6187.41	50358.85	43477.23	37141.15	46364.52	54024.73	41205.94	24560.24	42014.15	44970.65	2012	67034.06	33943.14	12026.54	32885.12	35055.94	48848.14	54797.53	7809.91	36486.35	445.04	14755.39	28604.71	38944.96	45929.91	53125.5	63481.37	28278.4	38945.5	40370.31	37403.03	45353.42	26305.71	50224.71	82082.14	27642.03	47271.27	45992.01	3946.7	35698.7	62129.36
glycoside/pentoside/hexuronide:cation symporter, GPH family	K03292	52016.12	14995.07	30227.72	19970.25	32014.32	20409.76	7445.97	42046.84	34201.28	27292.15	39363.21	54877.83	35917.11	20836.64	42422.11	46046.69	9204.14	68223.75	34255.81	11920.7	33993.88	48990.1	47366.06	51562.44	13458.11	43725.41	11490.66	18688.8	29731.4	40711.36	35980.72	52393.96	51867.65	29086.59	41486.31	49869.99	38959.79	39504.11	37461.56	45819.95	81724.36	32572.09	58878.78	47927.07	2514.71	25870.97	55031.71
4-hydroxy-tetrahydrodipicolinate synthase [EC:4.3.3.7]	K01714	42285.38	16334.32	38875.89	29806.83	45224.57	23924.15	22306.21	46501.01	34047.19	34841.55	39588.53	54825.2	50375.45	38181.81	45743.32	44208.48	16752.92	38585.71	44258.84	26064.71	31392.16	26683.98	32374.97	52426.73	14643.07	37917.54	25397.14	28358.91	31288.52	40042.19	52862.28	47603.55	37790.39	36038.19	42439.56	45365.67	45959.74	46183.11	23727.4	38470.87	34299.6	23419.92	45628.69	38949.34	10689.15	36875.86	43330.9
transcription elongation factor GreA	K03624	44974.63	16601.12	40730.95	32585.29	37303.37	25252.09	15286.66	41560.57	35216.32	36229.31	38623.64	50255.69	36875.75	32182.8	46025.73	47018.4	10209.96	51198.85	39588.56	19645.09	28819.07	35237.53	37218.32	47769.08	12854.28	32169.49	42592.02	23277.43	38853.39	32016.8	37350.08	47940.48	46298.83	26085.41	45436.97	41825.85	37322.48	37505.49	26685.64	46935.21	57101.95	27733.81	46682.24	40813.14	10579.86	35918.84	50282.1
aspartate kinase [EC:2.7.2.4]	K00928	41859.68	15805.79	37119.7	34949.65	35989.62	23193.05	17969.49	39084.17	33138.74	33538.14	36486.06	50161.58	37168.22	39346.24	42492.74	41799.25	14589.58	48919.42	41201.09	25445.46	32380.58	37851.09	36915.52	45013.61	12068.67	37161.26	26536.69	37446.7	32559.51	37299.79	35530.41	48414.62	44802.11	33718.68	38644.61	48375.68	33850.96	36326.47	32413.96	40286.23	56661.73	29212.11	43758.87	42104.65	10811.11	41886.07	44848.64
dihydrofolate synthase / folylpolyglutamate synthase [EC:6.3.2.12 6.3.2.17]	K11754	46093.67	16419.63	38331.25	30625.61	38201.2	23139.33	16011.71	43322.6	34397.2	33779.21	40920.85	48761.49	36047.06	33625.53	44154.73	46097.4	10277.29	53131.29	38306.63	16357.46	30642.95	29291.11	42385.04	48308.04	13398.41	32411.4	23720.02	31656.83	28970.94	32440.32	38797.23	50476.63	47989.63	26300.89	40496.53	47777.74	37775.38	38197.6	29816.29	46555.84	57923.51	22960.4	49050.84	44341.46	15622.21	37278.17	52047.33
16S rRNA (cytosine1402-N4)-methyltransferase [EC:2.1.1.199]	K03438	45872.63	16027.26	40986.2	29129.4	37546.85	24257.71	12509.41	41800.72	33510.17	33629.77	38951.18	51229.89	36667.91	32650.93	47041.89	46290.7	10180.76	52453.3	41143.84	16332.26	31295.83	29815.91	37376.37	46938.11	12887.01	32143.24	23485.27	31379.67	32977.87	31848.34	37517.88	49076.98	47817.73	26235.56	44577.97	47730.78	37716.36	37065.44	29412.86	47017.74	57940.08	22817.36	47208.39	44019.93	9913.21	35196.04	51314.97
tRNA pseudouridine38-40 synthase [EC:5.4.99.12]	K06173	44891.78	15975.67	42319.28	26551.97	38909.64	24564.89	12340.91	42776.17	33853.55	36707.59	36521.42	50424.66	38493.33	33744.84	51708.56	56895.95	12585.16	39233.65	40381.19	18925.28	35455.22	37632.48	31372.77	54865.36	14037.97	29761.07	23554.27	25087.61	38235.93	30115.52	37716.94	56489.4	41373.18	28404.43	44850.05	46586.25	37387.28	38228.72	26194.85	47234.51	35695.4	28998.11	49383.89	40145.44	10813.26	37567.62	42832.15
serine protease Do [EC:3.4.21.107]	K04771	45750.75	16527.9	34003.03	26058.87	34861.66	23917.6	5645.16	43623.81	35502.81	32539.26	37334.65	49539.8	38401.53	24735.47	45604.88	42763.94	5767.84	62233.27	36708.28	10837.41	28586.74	36759.38	48682.71	47691.52	11124.54	37366.06	20472.36	20623.15	36283.97	35539.61	41751.92	48281.94	51015.7	23362.98	45794.76	41944.1	38808.73	36123.28	31318.62	42689.9	79272.5	26840.87	46792.06	45502.42	8751.11	27085.87	54196.98
ribonucleoside-triphosphate reductase (thioredoxin) [EC:1.17.4.2]	K00527	40067.92	16213.21	34816.95	29114.99	37972.04	21999.52	12517.74	42170.04	36321.16	37403.05	36253.37	46755.69	40144.11	33641.46	43065.23	42005.78	10166.79	49007.96	41517.28	20294.42	24646.16	40090.12	36811.82	46827.25	12803.41	31934.82	23535.27	32808.76	35129.6	38815.19	42308.08	46940.12	45981.58	29095.91	39480.05	45577.24	36441.61	38845.46	32030.39	41012.21	56601.37	33537.87	43520.55	43152.47	10563.03	33929.56	45244.46
1-acyl-sn-glycerol-3-phosphate acyltransferase [EC:2.3.1.51]	K00655	42153.41	16117.99	38843.12	29871	37391.4	24089.99	12067.73	41699.97	36006.78	37330.37	35968.1	49140.69	40919.87	29854.49	46045.56	44139.28	10197.56	47571.15	39174.64	18806.25	33934.38	42168.98	36881.67	46488.63	11106.74	32593.99	26456.6	23654.73	38931.73	33255.47	42857.74	46808.73	43580.3	25934.91	44845.17	39958.15	38161.98	38762.65	26866.52	41438.24	56214	34199.89	43779.51	40671.21	10276.51	33963.98	44590.55
phosphate:Na+ symporter	K03324	44863.9	16539.28	39694.62	17741.42	40177.97	22785.97	2492.01	42910.47	36984.28	39081.37	35538.53	47091.02	42845.56	29191.08	46765.98	48376.73	2823.86	51287.32	46622.79	8747.13	27413.58	37164.08	38346.37	48055.15	14199.28	33457.32	1547.19	33276.82	37984.26	39046.08	42778.25	48634.93	49161.05	23950.07	45856.92	48100.02	37728.78	36668.31	30412.54	50023.8	57791.82	30770.64	49062.62	43901.96	8866.54	25347.92	51440.76
D-3-phosphoglycerate dehydrogenase / 2-oxoglutarate reductase [EC:1.1.1.95 1.1.1.399]	K00058	40470.37	16480.35	36544.93	30675.11	40658.68	23074.05	15509.35	41657.31	31223.49	38401.66	38366.02	49134.32	41671.34	35913.68	38164.53	33771.36	12696.62	50571.33	40832.06	18060.79	33600.64	25067.83	37620.07	38706.4	12440.96	31455.01	24299.32	31551.4	33520.88	46566.09	42240.13	39234.84	46309.27	33188.86	41811.75	42105.64	39459.4	39431.55	37137.26	35079.98	58892.75	20945.75	43577.82	49124.87	8134.71	34594.55	47098.08
ribose-phosphate pyrophosphokinase [EC:2.7.6.1]	K00948	41266.87	15850.81	35506.58	39385.11	34752.13	23173.62	21296.04	39131.18	32328.85	30229.74	35988.13	48995.29	33499.67	34392.22	40963.81	40333.74	17045.99	47701.71	35362.4	26996.62	31524.76	35890.9	35423.32	45036.52	12214.98	34883.9	42735.52	28265.34	29396.77	32508.25	34726.27	47227.69	42123.06	32460.66	37036.53	43034.44	33686.71	35772.05	28439	38231.05	55577.21	27597.57	38794.59	38437.51	16541.78	41819.28	43737.16
carbamoyl-phosphate synthase large subunit [EC:6.3.5.5]	K01955	41784.43	16690.59	39788.87	30212.97	40504.56	23046.99	15765.41	42596.87	32887.33	36465.25	38378.29	46448.45	43043.84	39922.67	43468.49	47265.6	10246.88	38222.55	43135.35	19066.92	31128.7	26190.46	37237.34	47785	13407.71	29367.17	42721.94	30203.25	30448.81	31651.67	43416.53	48345.02	40105.75	26828.49	40051.79	44192.67	37796.25	38076.53	24667.56	42015.9	34967.11	21790.7	47350.22	40254.05	10413.87	38478.06	44074.45
acetolactate synthase I/III small subunit [EC:2.2.1.6]	K01653	45775.79	23107.55	40977.52	24944.44	36963.59	26798.15	9261.27	40942.97	32400.48	33281.52	38416.58	51144.2	37786.23	28847.12	45876.19	44821.53	10890.37	52858.78	39533.37	15619.39	27467.82	27523.46	37494.14	46455.09	17461.27	33882.48	5704.8	26786.39	29622.73	35738.55	37523.43	48609.78	47282.08	25190.44	44437.72	44870.1	37520.32	36456.88	32427.05	42996.12	57464.95	24080.11	45978.65	43842.48	8807.17	34124.71	50748.04
alanyl-tRNA synthetase [EC:6.1.1.7]	K01872	41716.28	16236.82	34691.62	28573.54	37797.5	22642.49	12559.56	42711.97	34032.95	34342.92	38252.96	44823.19	39291.66	30369.83	43825.39	43936.45	10173.56	47007.82	43147.3	18664.42	32744.18	37164.48	41132.47	47546.86	11607.41	32972.49	23553.27	26251.6	35501.08	33285.57	43644.91	47196.53	42170.58	25935.91	39877.72	39823.98	35865.31	39601.49	23788.76	39842.64	54746.83	29206.56	46371.09	37574.81	10318.51	34653.49	44120.22
putative hydrolase of the HAD superfamily	K07025	34001.67	32102.15	45127.07	26015.54	33964.49	32636.68	9472.14	35328.9	31473.46	30946.23	31058.82	48515.96	38121.76	47308.78	42976.23	44387.27	18541.42	32333.21	62249.26	20659.66	28362.04	38718.66	34720.8	42858.28	22899.12	33794.76	21921.75	31618.46	37072.7	44998.85	35011.53	43932.56	34665.55	27377.76	44731.1	41142.04	33727.99	29783.87	30265.1	33608.79	31958.49	36115.15	36768.34	33853.48	18449.22	40696.07	34006.42
uncharacterized protein	K07137	46769.05	9726.99	40761	18116.79	41661.04	19855.31	2674	46493.37	35080.55	37888.5	40383.83	48327.41	42909.23	29226.94	48868.43	48276.9	651.02	52398.91	47256.13	5482.7	26632.99	28299.72	43452.86	49193.21	7609.49	30515.26	3036.08	27555.79	35206.79	32935.83	45454.21	49559.14	48564.4	21508.63	47260.94	45014.31	40058.89	40023.4	26545.22	49059.14	59077.94	20583.53	46150.59	46351.26	3201.88	29379.98	52006.38
putative membrane protein	K01421	41950.37	5997.61	44069.29	44417.76	40521.93	23045.58	25184.29	37301.51	27522.06	36512.67	39847.5	62076	37950.37	30282.38	46240.59	34652.54	20142.63	34991.1	28238.83	33832.9	28108.31	26892.98	28575.28	38917.89	5936.95	32940.25	19114.66	44484.25	28548.51	26312.86	40732.62	44159.32	29425.92	39199.89	50346.98	46601.3	42357.44	37963.98	22979.25	36225.04	34072.37	20263.86	43582.29	44009.12	11260.38	60135.56	38094.45
Fur family transcriptional regulator, ferric uptake regulator	K03711	42450.87	16231.96	42484.62	27354.96	35601.47	20818.79	8109.78	38607.94	34709.38	32339.61	35883.87	50678.92	37281.03	39205.28	40018.2	46755.46	10857.55	49745.72	48432.31	15834.43	38258.15	37559.62	37584.03	45562.04	12025.87	31842.52	7503.93	23020.64	34703.06	32411.49	36176.08	49612.68	46015	24556.94	39005.42	41682.92	31776.53	33598.78	27810.27	46644.42	57099.5	28981.79	44540.3	38082.92	4596.02	39623.69	49551.5
3-dehydro-bile acid Delta4,6-reductase [EC:1.3.1.114]	K07007	45657.22	16108.37	39200.95	20903.71	36028.57	23004.59	3314.66	42296.19	38326.41	40006.68	37219.47	47548.8	38466.32	22921.97	46786.55	47607.9	5755.17	52216.31	33930	9344.05	33025.08	41351.98	37135.97	48392.72	12883.57	27962.55	1437.1	21607.56	39249.2	30019.9	38432.42	47437.83	49289.7	20830.14	44968.63	42752.99	38037.76	38105.4	28874.29	49564.07	59144.67	34262.82	48560.41	44247.83	9482.78	26493.95	51466.84
orotate phosphoribosyltransferase [EC:2.4.2.10]	K00762	41849.53	16046.93	41004.2	30415	36244.42	23542.68	12016.81	41462.47	34341.87	33524.34	38187.71	50111.69	36540.58	31544.5	44613.06	44452.03	10172.56	50934.23	38803.81	16390.96	28007.35	26446.81	36890.72	45617.61	12899.91	31174.24	23552.27	23045.6	32618.2	31704.24	36981.41	45946.78	45544.33	26128.16	43524.3	41363.15	36954.73	35973.67	27253.59	45454.81	57590.75	22318.66	44205.01	40871.56	9878.01	34177.07	50607.3
ATP-dependent Clp protease ATP-binding subunit ClpX	K03544	44486.83	15844.73	40456.2	28787	36112.12	23992.98	11518.41	41462.82	33541.57	32454.64	38064.51	50084.69	35943.58	31739.8	44516.56	45989.03	10167.96	51197.43	39655.31	16130.46	31200.4	29279.11	37096.07	46266.11	12455.41	30076.24	23552.27	17791.6	33060	31780.14	36963.41	47872.98	45849.33	24593.16	44139.3	39118.85	36937.03	36807.17	26669.39	45447.21	57088.95	22551.16	45177.14	40705.06	10098.11	34312.37	49455.1
mRNA interferase MazF [EC:3.1.-.-]	K07171	40926.35	17009.43	34152.83	23855.03	45679.5	21840.03	11201.9	43064.87	31384.01	39578.19	33717.16	43186.1	43344.31	24419.77	43291.09	41194.91	6428.92	48431.78	36015.72	15296.4	23211.08	38082.18	47090.89	46137.11	10466.19	25473.66	19178.91	36212.36	37291.87	25165.24	48091.71	47931.99	43997.28	19011	43423.08	47136.96	38978.54	35538.52	28452.64	39252.79	56174.95	31262.24	45915.04	44038.33	3083.62	28489	47451.68
NitT/TauT family transport system ATP-binding protein	K02049	45454.01	9969.37	33369.32	27248.69	37864.21	15443.79	5241.86	46164.3	39541.13	35695.09	40215.12	49165.48	37666.19	22399.17	38367.65	43132.4	1980.3	63860.96	33902.72	11193.04	29194.72	34260.29	48039.34	49561.28	6974.41	29616.1	388.54	13157.14	28798.06	32693.26	42038.91	50699.9	59692.87	20132.15	37751	37135.21	34195.13	38079.67	25384.56	48606.01	80290.29	26317.03	46912.12	43390.51	3463.15	32641.8	60031.96
oligopeptide transport system ATP-binding protein	K10823	42580.55	15431.05	26318.61	24992.08	37835.3	20263.81	5361.66	47489.9	37529.25	29089.81	38007.96	45117	39009.91	23670.43	45921.12	38541.2	6241.14	60202.61	29164.84	10789.63	21652.91	29822.84	40941.18	47337.96	11305.97	30369.39	20379.44	36060.23	27863.45	40116.09	50398.89	44607.55	47394.6	22623.71	37863.43	46093.22	38098.89	40306.52	29683.43	43230.68	77552.79	24494.46	37625.55	39105.3	9623.21	22707.19	54458.16
UDP-N-acetylglucosamine 1-carboxyvinyltransferase [EC:2.5.1.7]	K00790	37714.42	17520.6	35544.5	35005.29	36936.28	23555.41	15899.46	39091.88	35747.12	36138.96	35668.33	44128.24	40614.45	34428.86	34923.06	33059.9	12650.79	46705.27	35393.24	19575.75	28236.37	32817.87	40187.54	38836.16	11754.24	30370.48	42593.02	23385.66	35342.77	31086.01	42333.07	37806.66	48762.38	27057.14	38338.12	35422.68	36459.46	36870.96	27102.3	37220.17	55965.68	27945.33	38589.34	40725.71	16229.71	34470.3	45519.47
TatD DNase family protein [EC:3.1.21.-]	K03424	40201.25	30789.49	33360.25	28950.85	29660.01	28447.49	14376.63	36587.84	35086.05	32504.71	36838.76	41291.11	35635.64	35708.78	36698.57	33498.42	17768.9	47446.48	44477.26	20344.75	31801.1	35480.88	35703.44	36285.41	22078.11	38307.81	29114.24	24471.76	30169.39	41667.94	34678.26	35908.13	43308.93	28613.82	34923.05	33898.41	32559.04	37232.72	35266.6	38814.53	55966.14	29800.94	37000.32	38486.85	10592.56	31988.2	41195.55
NitT/TauT family transport system substrate-binding protein	K02051	45813.92	9866.3	32493.31	21515.79	36078.1	15475.17	1649.52	45512.64	39134.8	34807.31	41464.21	42187.63	34508.88	22145.09	38987.17	44607.97	1794.55	64532.96	33033.67	8825.47	35791.74	40586.59	47608.91	49810.46	8781.67	32571.34	612.46	12842.89	30347.31	35631.89	39122.84	48581.12	60761.47	21002.06	35810.93	36656.95	33023.2	40622.33	26144.06	49841.04	80431.09	30856.7	43239.46	41679.63	3762.45	26022.31	57007.48
1,4-alpha-glucan branching enzyme [EC:2.4.1.18]	K00700	41537.9	16181.66	37877.7	30149.04	37819.82	21508.53	11130.49	40249.72	37149.92	34601.64	38898.28	47838.47	39080.06	33649.39	36395.81	35950.11	7233.26	51240.29	32618.85	15507.56	25195.65	30333.08	41043.35	40010.89	11640.85	29764.24	23532.94	25590.68	30006.79	29094.8	43517.88	40651.71	46726.33	23054.39	39027.2	39659.03	38004.53	37057.42	28416.39	43916.53	58019.5	27228.68	43265.3	42874.64	9229.46	35165.29	51793.3
sortase B [EC:3.4.22.71]	K08600	45628.62	7769.22	36988.88	23877.04	35457.99	18361.56	1623.4	44871.23	32941.68	42310.63	36974.54	48751	39248.03	20039.14	53106.01	51610.94	106.7	50007.64	30333.73	6101.93	23654.78	39620.44	43817.85	55469.25	5464.27	29763.58	46.17	21297.22	30991.3	30066.36	38678.62	55559.28	39556.55	19836.88	45184.54	44939.48	38674.83	38328.88	26663.36	42218.11	60104.16	28293.62	51735.5	45565.64	7995.38	29463.97	46169.94
3',5'-nucleoside bisphosphate phosphatase [EC:3.1.3.97]	K07053	34202.84	16683.55	35822.52	20585.1	46352.59	20399.11	7311.61	44586.69	36766.3	45283	30952.62	48437.52	44064.52	29646.33	40046.01	51007.99	8684.9	27088.71	40931.02	20366.8	24240.72	46783.56	29678.88	57425.09	12515.72	26548.44	1690.4	26570.34	41393.47	27361.94	45278.75	54886.52	42864.45	26037.46	38256.08	47871.02	36925.18	36170.34	20555.23	42838.16	12953.87	44604.55	44592.65	38761.71	3028.71	37787.97	39556.41
Zn2+/Cd2+-exporting ATPase [EC:7.2.2.12 7.2.2.21]	K01534	44302.36	15563.73	30457.65	26308.93	31868.84	19763.94	10751.26	38381.21	29039.74	27561.18	34119.76	36460.64	32513.73	28124.77	42259.47	39869.66	15176.73	60213.92	34887.85	12343.82	28644.97	32707.29	42418.5	39063.03	12971.05	31325.07	42413.19	21771.97	27624.17	32376.45	35406.75	44886.57	49175.2	25006.06	35649.46	39308.36	29860.46	33883.93	38805.41	38656.35	78855.6	21970.87	37554.06	43043.33	4001.49	23814.67	46339.88
PadR family transcriptional regulator, regulatory protein PadR	K10947	42639.11	8252.29	35227.47	21258.6	37824.67	18286.45	5681.05	42183.68	34863.07	30833.12	34695.15	46977.81	40359.6	35481.01	44550.69	43611.16	3136.08	50169.46	33817.47	7516.22	24447.48	20684.13	36700.95	44614.66	8643.25	32474.16	22136.66	28151.74	28409.08	36397.86	42722.59	46323.34	47549.35	26961.31	42922.92	44553.91	37851.12	34921.86	27879.93	48003.35	58871.15	15522.27	43498.77	42727.77	9792.45	25048.15	51238.96
ribose transport system ATP-binding protein [EC:7.5.2.7]	K10441	41142.98	22960.73	26609.95	23533.67	30829.47	23224.45	7087.33	44372.58	29100.33	19647.65	36745.82	51491.36	32348.61	15057.27	51687.93	52904.09	8131.05	62940.9	28814.99	10875.33	26910.38	26499.97	38976.4	59226.09	15771.8	40615.07	2102.07	13811.77	23499.62	39489.41	33018.31	61202.08	49467.39	25725.69	36872.76	46860.93	31072.79	39407.65	32460.42	32734.23	76545.18	21140.34	35501.2	38901.65	2865.93	32333.32	43733.14
DNA (cytosine-5)-methyltransferase 1 [EC:2.1.1.37]	K00558	41566.24	17844.67	43036.92	20730.46	42106.09	26213.28	8922.4	45662.97	28881.59	39743.3	37146.99	45656.69	51280.03	31597.37	57009.15	55249.07	6993.74	33535.54	39700.55	16927.36	37648.08	18927.81	36347.06	53489.12	12926.84	21684.06	5179.43	10600.78	39887.11	28823.48	49201.56	50893.36	33298.33	29056.62	51517.9	31234.24	41790.31	43133.86	17675.11	30503.81	34282.18	14530.43	45774.57	37777.64	8400.15	30536.23	36295.58
amidophosphoribosyltransferase [EC:2.4.2.14]	K00764	37747.73	15805.25	35028.12	29724.4	34207.87	20925.17	12509.41	40072.81	31025.34	33114.68	35272.31	44532.78	36682.94	32524.9	41501.99	40969.11	10177.88	47133.03	40783.46	15830.26	30245.82	26545.64	37191.71	44307.39	11108.21	31201.17	23728.52	29017.55	28513.7	34976.51	34879.7	44260.5	41998.88	26803.49	37548.96	42624.95	33150.33	34553.81	26959.66	37258.34	55689.95	21789.06	43136.39	38957.78	9726.04	32219.45	44361.67
cardiolipin synthase A/B [EC:2.7.8.-]	K06131	37924.76	23516.33	35472.87	19880.12	30036.37	26270.62	6256.34	37194.22	34313.37	30658.87	29936.83	41836.82	34950.9	34781.1	40690.57	43351.31	10242.47	46410.48	39562.71	13712.94	27033.61	42766.79	35669.68	43756.96	17450.36	32661.98	24978.55	18723.46	37649.58	34920.57	35488.65	43274.55	42981.42	23480.11	39950.95	37787.06	32899.81	32854.57	30076.75	39644.04	53902.53	36348.59	37496.19	36340.34	14551.26	23198.7	41340.98
single-strand DNA-binding protein	K03111	36186.97	17257.38	37195.54	32019.59	34010.51	22116.82	22985.43	32115.58	31928.4	38015.27	31524.08	38928.45	32263.97	41178.91	33194.21	33627.42	17951.24	32272.26	44906.49	31986.28	32150.43	48092.29	33352.03	33788.95	15447.47	31106.87	25095.05	32134.3	37336.74	29606.58	29738.92	37533.23	37479.46	27487.38	35963.06	36180.67	29709.36	30767.51	30889.28	37741	33949.4	37563.88	37728.64	39789.8	16926.67	42265.67	31811.1
stage V sporulation protein B	K06409	43820	8555.87	33806.33	14958.5	34986.01	19346.73	1660.5	40743.45	35850.54	36416.44	35354.42	45895.27	36919.24	22029.04	42414.84	45539.99	1151.4	51227.43	37712.43	10397.11	25334.96	46077.66	40850.55	48516.2	6347.63	27866.5	14	20993.2	41474.94	26582.31	38402.06	48586.57	48180.8	19122.37	44276.9	41788.31	35372.34	35311.75	24656.93	49081.14	57213.24	35112.55	46504	43195.8	3184.3	27063.32	49270.76
4-alpha-glucanotransferase [EC:2.4.1.25]	K00705	39758.9	14603.68	37306.28	31633.95	39152.9	22541.1	14047.07	37802.7	30003.01	28050.13	37769.73	52553.72	38791.09	26881.05	40146.64	31877.2	11521.26	48435.16	36368.82	19547.94	25123.31	23873.08	35287.01	37295.12	9939.86	31642.83	1532.19	30054.52	28533.56	29919.11	44064.56	39855.27	36827.33	26947.81	41568.37	40296.92	39734.11	39110.25	28743.97	33418.69	56255.25	21164.5	38026.13	40835.4	9328.38	40612.48	43735.33
5-methyltetrahydrofolate--homocysteine methyltransferase [EC:2.1.1.13]	K00548	43836.46	15276.49	29810.82	20993.28	29490.94	19596.47	3487.11	40631.53	34016.47	30831.9	40976.77	45563.12	36911.78	23193.68	37938.64	32409.49	3282.73	63229.85	34431.92	7354.06	27629.02	27799.37	42655.08	40752.93	9476.45	37378	4540.86	22673.63	24010.16	40657.66	38043.03	37444.4	50997.95	26635.81	36634.96	38495.85	34894.01	40483.3	30732.9	37842.63	79340.15	23140.94	40775.52	44938.83	2992.04	22821.97	52059.08
cell division protein FtsW	K03588	40140.33	15135.06	31218.7	26798.5	32966.45	20272.81	12942.41	39192.32	31387.57	30010.97	34165.18	41312.19	34200.91	26767.63	41310.89	40207.2	12571.96	45206.6	32772.64	17981.96	28953.98	36399.61	34253.57	43477.11	11973.91	34869.49	23550.27	26058.02	29309.92	33755.89	37243.08	43586.98	39552.33	29110.41	34657.97	38571.18	31174.36	35574.09	23857.81	39507.54	54306.28	27184.16	38163.64	33479.73	9957.11	30692.54	41026.27
uncharacterized protein	K07098	42476.65	8380.85	34388.62	16322.32	33922.32	13889.26	1323.75	39962.64	36253.47	33898.26	33946.63	40692.23	36639.89	30995.91	36324.47	44574.93	687.94	50558.27	43207.63	8604.75	24429	40371.86	36739.03	45878.55	6989.03	33306.09	6046.83	21365.43	31950.45	35692.52	34805.12	46221.76	47217.05	22821.03	32659.48	42843.24	30517.97	33503.04	26359.36	48608.84	57524.24	29964.78	44904.57	39752.74	2382.23	23367.99	50125.2
chromate transporter	K07240	34886.41	9706.48	43275.17	9206.39	45601.42	19475.33	1388.36	41999.88	33403.55	43136.8	30000.27	41670.69	50214.98	36441.8	42119.23	50881.62	176.07	22048.7	51634.96	10247.09	31249.35	41274	30682.32	48477.16	9478.72	30432.91	416.16	23893.78	49709.58	31609.46	50409.84	45581.88	39907.46	23666.56	45262.86	37640.28	38245.07	37297.28	16272.67	43995.8	11248.04	33733.46	45417.55	34814.47	2769.12	27588.07	34139.5
small subunit ribosomal protein S1	K02945	39631.03	14934.48	35310.87	27555.53	32726.72	22519.65	11050.66	38260.49	29576.4	28214.21	34257.72	47181.02	33350.88	28232.23	42258.73	41391.36	9600.96	47491.76	33363.9	15504.79	31263.7	28441.94	35772.2	43513.01	10440.75	29898.91	23551.94	17013.8	28863.1	30081.24	34415.08	44636.11	35511.53	24048.66	41035.1	37060.18	34541.53	34738.34	25859.45	37493.94	55194.45	21813.58	42018.97	37707.66	9634.36	32988.37	41540.1
fructokinase [EC:2.7.1.4]	K00847	36506	30232.44	32958.42	26530.57	27779.92	28692.71	17424.63	30698.3	30328.54	28209.03	29536.78	38611.49	29997.72	31568.22	34865.7	31499.57	25746.81	44392.37	39002.58	23859.89	25205.85	41779.27	33930.1	31469.85	22804.22	29046.05	25924.64	22510.9	35692.04	31932.06	30084.19	33454.57	39609.99	30187.52	37054.08	30917.29	30327.76	28725.77	34444.19	34077.68	53503.42	36164.16	34490.06	33053.83	8609.92	28876.88	38084.81
peptidyl-prolyl cis-trans isomerase B (cyclophilin B) [EC:5.2.1.8]	K03768	37469.05	15841.75	31089.06	23743.75	33191.89	20154.47	7227.66	39579.75	35676.48	34863.19	34251.2	40526.74	38059.57	27754.64	35330.68	32141.26	5790.2	47325.77	30880.84	11253.92	25900.28	33020.3	39338.88	37638.16	11628.94	28570.64	23588.94	26628.02	28298.03	32134.87	41845.28	36082.93	43932.56	21054.89	35885.17	38577.51	35390.1	35505.2	29446.94	39897.55	57040.58	27813.45	38278.15	41953.71	9368.61	25036.79	44973.76
ATP-dependent Clp protease, protease subunit [EC:3.4.21.92]	K01358	33177.71	14899.67	34264.45	33024.48	32999.77	21401.04	18425.41	35953.31	31089	33572.54	33806.09	45567.39	32947.17	29816.6	39317.48	38803.11	14618.26	33677.05	31704.51	25747.09	38422.16	35873.66	27281.87	43989.45	10682.01	27992.99	23618.6	26213.24	31270.96	27442.25	33143.87	42605.4	33848.81	29982.48	34568.88	38488.2	32779.45	35941.69	20417.69	35595.99	31856.67	32225.52	34693.73	32950.59	10615.13	42019.11	34695.63
two-component system, OmpR family, phosphate regulon sensor histidine kinase PhoR [EC:2.7.13.3]	K07636	39564.76	16070.56	29392.89	22122.25	27541.21	18388.11	2992.61	35765.9	31242.31	27574.13	35008.94	38163.62	32968.47	35626.02	35120.7	30628.35	5154.97	59221.07	53313.38	7449.56	25721.31	28928.78	42235.65	34358.23	10025.19	32682.02	26214.19	25110.09	25830.97	39936.59	33098.33	34330.52	48138.08	21495.47	33954.19	36210.88	29549.53	32697	32966.85	37713.48	77597.9	21228.03	36615.59	40010.13	2735.7	20669.29	48009.54
phosphoenolpyruvate-protein phosphotransferase (PTS system enzyme I) [EC:2.7.3.9]	K08483	38203.33	14915.61	29172.2	28400.2	33022.15	19531.34	15171.91	39374.88	30937	26317.13	35214.52	43080.33	34000.92	24488.86	40041.13	37025.61	10096.64	46965.81	27322.73	15892.76	19848.71	25155.68	38446.98	42773.93	10461.48	30574.31	20588.77	22461.25	20134.35	28369.57	41127.72	44529.99	40559.38	24834.96	34040.51	38154.28	32818.48	35293.9	24746.15	34002.58	55712.55	21333.91	36117.89	37543.64	9467.38	32555.12	42357.43
maltose O-acetyltransferase [EC:2.3.1.79]	K00661	34770.53	14931.97	30622	31055.49	33424.06	20236.81	11953.09	31952.5	29577.63	23565.64	27401.15	41543.19	33175.04	37477.38	30669.01	27559.92	13544.96	47286.92	33683.79	18078.06	19040.96	18990.57	30001.33	32014.54	9846.45	30893.11	64236.44	36986.36	19482.53	28813.44	31492.41	32999.78	36554.28	27801.06	31877.63	47879.5	31679.97	27240.65	32129.75	34749.02	56353.12	16641.21	32759.77	39078.86	9786.66	20828.81	45366.63
homoserine dehydrogenase [EC:1.1.1.3]	K00003	39633.82	6945.96	27549.46	26688.52	30201.03	16421.03	11194.8	36651.64	30167.83	30174.86	33542.16	42006.62	29526.63	22890.73	39646.25	37870.7	5175.93	46126.79	26691.94	15878.1	27332.61	38453.94	33101.44	43264.51	5139.69	30212.99	19229.41	22521.82	29063.21	27448.28	32409.58	43838.83	40986.98	23439.7	34308.24	38705.9	29932.27	34140.02	22104.19	37763.88	55140.5	28151.27	37676.96	36767.53	9787.22	31083.81	40842.07
uncharacterized protein	K06871	30433.75	37503.99	33595.66	12634.09	32641.75	31432.8	2823.83	36325.81	32791.76	31061.16	27842.8	39562.35	40942.89	31563.5	38328.84	40923.7	8978.73	32567.63	48414.19	14254.3	23208.73	31922.75	33779.75	42449.96	24167.74	27030.1	8490.84	12030.65	36295.85	36517.8	42274.43	40604.59	34616.96	18139.62	39039.37	29970.17	33145.57	30665.29	28882.46	30317.5	32164.75	34112.35	38433.5	32522.73	3356.99	23682.79	32915.91
enolase [EC:4.2.1.11]	K01689	34593.03	15346.38	32730.82	26505.5	28070.8	21600.63	12029.81	32927.51	30152.04	28730.96	32158.55	42129.48	30518.24	29561.5	34753.77	30576.03	10189.68	45039.9	38464.19	17446.79	26619.1	31044.64	33699.59	33602.99	11406.99	30477.9	23592.52	23047.85	30212.84	32998.74	31913.2	33421.9	40283.25	25352.49	37275.55	33694.31	30874.11	30861.76	26895.27	34577.47	54688.08	25229.16	33651.22	36317.52	9667.84	29418.45	39787.09
stage V sporulation protein D (sporulation-specific penicillin-binding protein)	K08384	39388.45	7761.37	33185.08	15378.18	36366.19	17025.31	1145.5	40216.28	31875.71	31647.59	33046.2	44737.77	36751.79	19747.81	41658.17	43111.41	611.9	49114.18	32346.85	6297.95	24474.09	29513.58	35268.27	45262.35	6312.96	24405.08	12.33	17515.15	35045.59	26573.99	39698.39	45277.62	45055.25	19003.45	42219.08	38629.31	34584.09	33659.41	20984.5	44938.71	56130.99	23038.88	42828.42	37894.4	2578.55	22936.74	48550.51
cold shock protein	K03704	25279.28	42965.55	25002.56	32128.61	21763.96	31852.52	21800.49	27677.37	34139.75	25631.24	23434.73	37231.55	24764.18	23674.38	29310.17	25754.44	32125.24	30208.02	28212.2	33058.87	25096.32	36446.57	17918.82	27873.95	35140.01	36167.57	45833.91	34701.36	26676.52	35816.19	23562.26	29840.06	33002.58	35375.45	27023.96	35513.96	24186.58	23767.29	34641.95	39295.42	30190.93	38256.4	29823.58	25556.41	5622.93	33788.6	31864.81
diaminopimelate decarboxylase [EC:4.1.1.20]	K01586	34644.13	14948.39	31787.7	29128.44	30790.69	19698.19	12018.91	35038.53	30382.5	28739.59	32447.18	42554.14	31826.33	27128.1	32237.37	30993.78	10179.9	45896.7	34285.01	15243.35	27506.42	25227.42	33809.45	34984.36	10406.68	29955.87	24505.51	22765.25	27359.52	30389.94	32830.17	35010.48	41478.23	24530.12	34078.3	34711.59	31462.03	31965.69	25921.7	34810.74	55376.5	21160.07	38661.72	36148.76	9687.85	29215.37	42681.8
type I restriction enzyme M protein [EC:2.1.1.72]	K03427	29013.69	9172.53	34370.69	35875.17	36987.47	18803.62	16140.7	31938.79	24117.05	31606.99	27862.56	34117.24	34132.03	34092.02	29355.89	29455.04	13185.42	31505.72	45996.62	22533.92	24645.56	19911.83	37057.94	30335.17	7817.63	17646.83	77329.61	42910.94	27898.77	22384.94	33212.99	35308.78	35034.59	22018.12	33963.05	42918.11	28417.91	24893.77	27977.21	27766.57	34633.7	15687.73	35529.62	41020.35	10566.16	35656.81	32941.54
ATP-dependent Lon protease [EC:3.4.21.53]	K01338	43077.56	14909.13	37221.48	19393.67	29860.91	20051.36	1819.61	33882.86	29614.39	29103.6	30629.52	42093.46	30819.85	23871.41	42080.64	44015.5	3513.73	47182.36	37222.08	7701.52	27742.76	37024.96	34551.15	39006.8	11130.61	25687.33	4473.19	20136.81	33436	25968.21	30999.03	45502.14	43149.3	12826.98	39031.28	35874.19	28360.01	28150.95	27067.11	43491.5	56143.15	25810.92	36955.52	38089.21	2740.04	30063.64	44159.08
uncharacterized protein	K07090	31336.84	17186.77	33940.2	32627.81	37396.99	22114.23	17594.41	33420.72	27090.12	33726.97	32466.66	42272.13	37926.87	27714.4	33934.16	30778.75	15682.08	30575.21	37543.02	20287.42	34772.53	18975.62	30156.08	31668.22	12859.51	23062.71	25072.47	33677.36	33124.34	21646.45	38483.33	36921.07	45730.38	18470.54	36628.39	33906.9	30026.87	30807.07	24144.18	29830.34	31626.08	18032	32898.39	39514.98	5333.12	48246.29	33065.05
glucokinase [EC:2.7.1.2]	K00845	32280.68	14960.92	34665.67	30184.27	29737.57	21839.52	12868.27	30873.08	28376.25	33215.94	29444.66	39315.13	37630.91	35630.92	36930.87	31546.06	6270.19	32297.99	36297.73	19267.69	24136.11	32503.26	29384.81	31329.1	12483.73	21424.49	48555.44	27823.5	34741.47	23575.15	34828.26	32222.54	35808.79	19543.65	38698.22	33225.08	33981.65	31959.1	26502.05	32514.9	33654.18	29553.43	29612.8	36195.77	9516.03	33146.92	33226.72
UDP-glucose 4-epimerase [EC:5.1.3.2]	K01784	28647.8	15213.05	35877.63	39530.12	29148.26	22973.28	19156.29	28532.28	26391.45	28378.42	27164.41	39117.93	29059.14	32161.33	33301.36	29720.2	17627.29	29651.84	42209.05	26986.24	30839.85	23831.26	25953.75	28442.51	12402.24	23700.67	61470.77	33984.04	31243.55	26333.02	27270.28	31536.82	31621.03	26075.5	35277.86	34716.68	28756.26	25089.66	25603.6	31435.76	32339.88	20159.36	30006.27	32301.61	15834.13	39025.03	31591.47
cysteine synthase [EC:2.5.1.47]	K01738	33566.14	16988.17	33644.16	23604.26	35504.13	19279.55	7745.94	36662.92	30491.24	36345.63	30898.17	32692.67	34807.18	30744.24	39621.07	40465.73	9778.5	33216.21	32394.64	11149.52	24729.25	26224.66	32845.07	39982.85	14913.36	18561.4	43625.72	24351.5	30821.57	24807.41	37007.93	40064.93	36065.81	16886.43	34812.18	35454.03	30518.79	31078.48	23509.83	37103.09	34020.37	24709.48	36618.41	35322.75	8989.76	25814.43	38741.91
oligopeptide transport system substrate-binding protein	K15580	26683.64	21597.5	24985.11	37631.72	35576.45	25326.13	17153.5	29495.94	28912.21	27679.12	27073.66	32916.14	29791.12	46689.73	30551.26	24683.95	25221.83	27388.24	17741.1	29820.97	18534.43	32663.55	21687.38	30536.51	18385.49	27820.22	60045.08	45730.51	29592.99	24931.57	34870.01	29357.72	27936.38	22086.54	28744.41	39690.98	28280.5	27534.72	18860.17	30953.36	29120.88	32894.27	26060.24	21884.23	23106.24	35912.31	31196.87
xylulokinase [EC:2.7.1.17]	K00854	37372.32	7278.85	31645.47	20383.9	31956.45	17684.25	14459.38	32716.81	25000.84	23908.13	30285.1	44423.4	34322.21	25486.41	29957.79	30515.08	13077.56	48679.35	29359.63	18013.21	23171.23	24865.43	34744.12	33785.96	7458.7	31204.19	4779.99	27895.86	26912.16	30225.45	32459.33	38770.77	43885.57	29178.65	35907.13	41577.48	30061.55	28938.52	35396.3	31061.81	57337.55	14980.41	34828.35	41706.36	2739.76	28632.93	42330.99
3-isopropylmalate/(R)-2-methylmalate dehydratase large subunit [EC:4.2.1.33 4.2.1.35]	K01703	38854.88	14372.41	27033.87	25293.75	27657.35	18470.01	8233.41	31759.42	26179.09	25232.49	32720.39	37803.97	26573.19	21281.09	32914.2	27549.53	7756.9	58730.48	32982.65	12407.39	23248.5	25147.42	39886.7	29779.67	9609.85	30131.37	5430.76	26273.84	22350.17	30451.25	28889.51	35174.95	47107.48	17859.45	33174.02	35799.64	27676.36	28868.77	34046.95	32275.07	77705.25	18743.06	31711.56	41556.35	8483.6	27253.73	46569.33
phosphoglucomutase [EC:5.4.2.2]	K01835	34254.3	14920.43	32270.86	26314.9	27527.19	21592.55	11919.24	31700.64	28477.67	24389.6	31670.35	41941.39	30515.74	26595.26	34635.06	30748.53	10138.26	44961.46	29776.85	15515.09	27469.17	25048.24	32303.28	32955.44	10462.35	29521.91	23468.61	22348.67	29355.7	28293.51	31626.39	33248.48	40270.23	24356.23	36460.14	32511.78	30592.86	30625.03	24995.36	33361.24	54345.58	20251.2	32701.63	34641.43	9218.21	29351.04	39187.97
23S rRNA (cytosine1962-C5)-methyltransferase [EC:2.1.1.191]	K06969	34649	15939.03	33019.45	16250.71	33180.71	20826.45	1841.41	34973.19	30576.5	27898.17	29224.66	41049.89	38476.15	23463.87	34158.64	32293.35	5147.76	44211.48	37635.32	6655.42	23405.06	24702.41	34301.75	34290.64	10513.67	27942.74	7268.86	18120.87	34727.27	32024.67	39297.21	33403	46854.1	21594.06	39685.6	32035.59	34101.28	30712.91	25039.59	34655.23	54539.92	20370.01	37439.55	36964.36	7985.04	20014.47	42798.16
diaminopimelate epimerase [EC:5.1.1.7]	K01778	34062.29	14299.86	29022.4	22045.51	29242.19	18636.31	10847.36	35144.97	26940.7	24082.03	30118.4	40007.09	29117.65	26454.7	35214.64	36186.33	10078.43	45006.41	31196.13	15693.75	26512.78	26227.07	32966.98	39814.87	10217.68	28459.25	23441.44	22195.44	24739.79	29146.61	31858.56	42122.44	39475.93	25214.5	32348.24	37672.75	26298.76	28852.62	25908.29	33923.19	53548.85	20330.9	34181.02	35133.03	3793.36	28821.3	38865.88
BirA family transcriptional regulator, biotin operon repressor / biotin---[acetyl-CoA-carboxylase] ligase [EC:6.3.4.15]	K03524	34183.63	14499.26	28941.7	26468.4	27532.85	18898.71	12009.91	32504.97	28844.17	26768.27	31730.18	39137.89	29530.91	30302.93	31472.39	29343.03	10171.76	44759.3	30349.84	15320.76	25187.58	25168.41	32279.12	32888.61	10774.01	29749.24	23550.27	22940.67	24785.87	30881.34	30934.88	33165.98	39616.23	24840.56	31339.64	33485.78	28348.36	30433.11	25381.86	32991.74	54342.08	20088.36	33251.14	34776.93	9476.71	28242.87	39663.97
thiamine-phosphate pyrophosphorylase [EC:2.5.1.3]	K00788	34994.08	15615.29	34932.58	14916.74	27292.03	20467.94	4600.28	33123.42	30673.06	28156.5	31912.52	40256.1	29203.96	28271.48	31083.83	34231.6	3330.51	48789.7	43757.58	6492.01	24912.63	24706.19	40219.21	34155.91	11255.5	25316	4729.85	15387.13	28803.97	30878.52	28934.5	35532.76	44648.74	17758.49	37641.35	32999.99	28877.51	27491.11	28176.47	39258.9	56572.18	21241.34	37239.2	40655.66	3828.79	22311.7	45392.56
ArsR family transcriptional regulator, arsenate/arsenite/antimonite-responsive transcriptional repressor	K03892	32509.18	15266.23	26616.97	19629.13	30920.41	18985.07	2427.06	34672.29	33316.71	32193.19	27534.97	34135.7	34271.98	20838.8	30059.86	29721.33	4788.34	43307.58	33059.56	12209.32	26192.48	44250.45	37364.64	33694.04	10580.02	23466.34	20270.48	16765.41	37886.94	23299.39	38299.22	33419.07	46083.93	11825.34	34878.7	29208.43	30475.75	28990.54	22147.27	38805.03	53542	36412.48	35189.88	35171.2	3150.06	21190.28	40988.66
carbohydrate diacid regulator	K02647	40183.82	21452.23	29845.05	14644.3	29854.98	23058.75	1132.22	35346.72	26103.18	22715.67	29849.01	42635.26	33081.7	17620.5	40814.79	40522.33	4263.61	47047.3	28991.08	6946.56	24118.32	24387.13	34970.78	41590.94	15345.86	31275.06	1382.94	12390.46	25864.92	31016.64	34189.91	43717.36	41897.43	19406.64	38912	34524.96	31952.42	30578.94	26987.26	33226	55316.1	17125.59	42018.28	36068.37	1980.18	21497.5	40598.72
biotin synthase [EC:2.8.1.6]	K01012	38236.21	15018.23	31903.4	14379.81	25854.96	19251.25	1651.36	31234.93	29887.35	25050.78	30677.28	40894.64	28575.11	25459.39	32780.24	33863.86	3832.13	49407.37	48296.34	7433.58	26535.59	28394.19	34361.65	33733.43	12386.38	30458.65	1423.86	15523.06	26669.52	32513.38	27601.73	35974.72	46362.38	19582.93	36709.29	33378.82	28447.56	27662.42	30143.77	41741.53	57608.05	20578.49	36908.52	38462.54	3036.34	20404.09	45247.43
undecaprenyl-diphosphatase [EC:3.6.1.27]	K06153	37373.63	14286.26	29625.2	22828.4	27809.85	18711.21	11561.41	32865.72	28752.17	25739.94	31933.18	40080.89	29636.91	26691.93	32404.89	30027.2	9610.76	45027.3	31546.84	14228.26	25252.83	28307.91	32758.37	33802.61	10857.01	30885.24	4634.27	23006.67	25067.87	31795.34	31218.88	34503.98	40286.73	24928.56	31676.97	33636.78	28946.36	31418.44	25410.86	34060.74	54663.08	20271.36	34483.14	35287.93	8954.71	28000.54	40201.97
integrase/recombinase XerD	K04763	33523.26	14606.26	29518.66	28090.35	21190.61	19947.63	12897.01	28852.15	29060.45	27521.16	33546.77	36046.71	22320.11	22974.27	29345.93	18225.85	9528.08	56709.39	35780.43	15795.14	19455.64	31217.02	38869.02	22098.44	9542.04	28808.57	23528.02	28764.72	27903.73	29236.72	21968.93	22537.3	44566.75	18514.06	35250.83	30242.94	27331.48	27479.02	30244.96	37227.94	75850.62	25408.31	27247.22	38286.29	3868.21	27417.16	43776.9
DNA segregation ATPase FtsK/SpoIIIE, S-DNA-T family	K03466	27283.3	14726.01	32810.77	38785.05	29850.38	20778.72	17742.02	28097.31	26236.48	29411.39	29528.34	39141.82	26456.24	32714.99	28666.46	28074.04	18499.36	29012.98	27978.42	26544.48	22921.52	32914.17	28751.39	30713.89	11584.99	26465.73	42769.93	28449.63	29415.23	22377.73	27478.52	33439.35	30336.03	23177.78	31234.5	30887.09	25600.65	26052.39	20177.78	29040.16	30873.58	28914.42	30148.74	29399.92	11848.46	46795.73	29678.97
type I restriction enzyme, R subunit [EC:3.1.21.3]	K01153	25927.36	9408.24	32935.19	28067.91	34806.92	18029.19	11959.37	33380.95	24376.63	35426.42	28611.57	28972.99	29145.6	28757.89	25147.07	29294.19	11260.67	30055.97	37902.7	22586.88	21581.73	36405.66	51122.84	31173.75	8610.08	11392.19	39309.98	25349.57	36153.75	17886.86	34689.37	36307.91	32441.26	19031.37	35858.82	27930.61	27914.33	24228.85	23740.71	26279.74	32795.95	29506.03	39147.05	39478.35	9285.91	38482.02	28429.04
protein phosphatase [EC:3.1.3.16]	K01090	35205.15	6976.84	28616.92	26426.62	28473.91	15334.28	11898.47	32676.08	27690.01	26334.69	32161.03	40439.86	29299.18	22450.14	32741.13	28103.78	7562.85	45690.33	24685.85	13884.19	25010.26	23324.24	32307.33	33376.21	5224.37	27675.82	19360.99	30462.75	23849.04	25805.08	30630.33	34369.25	41059	24665.93	31654.72	38858	29362.82	30635.19	25127.39	33915.14	55337.55	16857.7	34450.26	38279.2	9558.65	29253.35	40791.89
F-type H+-transporting ATPase subunit a	K02108	33363.83	14319.26	31445.7	24608.2	29348.12	20764.38	12008.91	30974.14	25001.5	24542.67	29014.05	37197.89	29289.21	24690.03	33705.56	29424.37	10158.26	44245.8	33255.34	15422.42	23829.05	24829.74	32749.25	28891.51	10258.68	25891.41	23547.94	24372.87	28299.67	26161.61	32122.05	33217.78	39131.43	18769.23	36441.3	32420.78	29735.86	28235.44	28204.59	31881.47	53652.08	19657.53	29248.97	36905.03	9552.71	28888.21	36788.47
F-type H+-transporting ATPase subunit c	K02110	33324.83	14354.26	31316.7	24608.2	29349.12	20869.38	12008.91	30979.14	25056.5	24753.67	28906.05	37168.89	29169.21	24681.03	33669.56	29233.37	10158.26	44066.8	33157.34	15421.42	23775.05	24764.74	32610.25	28874.51	10256.68	25598.41	23547.94	24372.87	28390.67	26139.61	31985.05	33154.78	39065.43	18769.23	36269.3	32355.78	29786.86	28209.44	28204.59	31828.47	53567.08	19649.53	29402.97	36939.03	9552.71	29009.21	36787.47
F-type H+/Na+-transporting ATPase subunit beta [EC:7.1.2.2 7.2.2.1]	K02112	33322.83	14331.26	31342.7	24608.2	29332.12	20782.38	12008.91	30965.14	25000	24459.67	28913.05	37166.89	29092.71	24682.03	33637.56	29169.37	10158.26	44066.8	33260.34	15431.42	23805.55	24768.74	32582.25	28842.51	10329.68	25598.41	23547.94	24383.87	28330.67	26197.61	31982.05	33153.78	39076.43	18774.23	36245.3	32355.78	29631.86	28188.44	28265.59	31828.47	53571.08	19649.53	29231.97	36892.03	9552.71	28856.71	36766.47
F-type H+-transporting ATPase subunit gamma	K02115	33322.83	14331.26	31317.7	24608.2	29331.12	20780.38	12008.91	30964.14	24999.5	24457.67	28905.05	37163.89	29095.21	24681.03	33636.56	29167.37	10158.26	44066.8	33158.34	15424.42	23776.05	24764.74	32575.25	28841.51	10285.68	25598.41	23547.94	24372.87	28329.67	26175.61	31981.05	33153.78	39065.43	18769.23	36237.3	32355.78	29631.86	28189.44	28209.59	31828.47	53567.08	19648.53	29227.97	36887.03	9552.71	28857.21	36763.47
F-type H+-transporting ATPase subunit epsilon	K02114	33322.83	14331.26	31316.7	24608.2	29331.12	20780.38	12007.91	30964.14	24999.5	24456.67	28905.05	37163.89	29095.21	24681.03	33636.56	29160.37	10158.26	44066.8	33157.34	15421.42	23775.05	24740.74	32575.25	28841.51	10256.68	25598.41	23547.94	24372.87	28329.67	26139.61	31981.05	33151.78	39065.43	18769.23	36237.3	32354.78	29631.86	28189.44	28204.59	31828.47	53567.08	19648.53	29229.97	36887.03	9551.71	28857.21	36763.47
DNA polymerase III subunit alpha, Gram-positive type [EC:2.7.7.7]	K03763	36654.79	7420.98	32448.63	17387.1	32648.77	17384.5	4989.05	35466.95	28079.35	28526.66	28931.82	42506.07	33577.55	24867.87	39642.09	42726.28	3104.23	35430.32	31275.89	7200.86	22468.31	22899.91	27542.74	43156.59	7054.29	22608.82	19089.08	18222.8	31201.12	21061.48	33489.71	43100.16	38099.05	18978.43	39038.01	38514.67	33109.94	29928.6	18153.99	41075.09	33806.72	16953.46	41867.87	35181.64	8580.9	23833.98	40779.6
transcription termination/antitermination protein NusG	K02601	34321.13	14356.76	28508.2	28086.4	26296.35	19418.71	13408.41	30445.97	26541.17	27142.77	31841.68	33969.89	27270.41	24783.93	33940.89	28666.7	10177.76	43751.3	31418.34	16116.26	25360.58	25547.41	31738.62	30044.11	10829.51	25693.24	23550.77	28818.17	25606.87	30148.84	27821.88	31192.98	39095.73	20730.56	30955.97	32029.78	27651.36	30174.94	25770.36	32466.74	54295.58	19607.86	30637.64	32812.93	9584.21	28505.54	38482.47
multiple sugar transport system ATP-binding protein	K10112	34742.59	7001.84	29248.13	22636.66	31292.28	15547.72	7499.28	38026.76	29606.53	28988.49	29667.23	41776.75	31342.01	22377.06	42500	45111.03	7996.9	31880.31	22413.08	15208.99	26208.85	36219.66	26469.67	50538.41	6463.54	26600.02	540.04	12588.58	28309.45	24838.72	32288.03	48763.76	32078.95	27138.01	32796.15	35112.84	29981.22	33727.16	14458.54	38000.6	32053.5	28819.64	36725.15	28001.68	9565.27	31465.72	33510.57
ribonuclease Z [EC:3.1.26.11]	K00784	36169.3	13392.47	26302.49	17704.34	26427.9	17497.67	4970.66	33175.17	26079.34	21235.39	27873.19	38692.34	27975.41	24752.76	34716.61	36921.7	5151.88	46815.96	27739.31	8711.09	22340.76	31626.24	34188.32	40702.32	9929.1	26659.24	23404.86	19842.09	21009.52	28394.51	30041.84	42528.26	35395.65	19194.39	30357.59	40123.11	28213.24	28989.19	27683.19	34390.41	54305.58	24672.62	35299.26	34969.55	8217.79	21286.93	39403.09
6-phospho-beta-glucosidase [EC:3.2.1.86]	K01223	27241.48	30873.32	15071.91	18699.32	14168.96	22771.71	11928.79	17818.37	28440.49	31181.06	23974.36	24043.36	21620.88	31558.62	30426.51	16890	34900.49	28999.21	21622.07	22425.5	13162.44	50732.64	15438.44	21483.36	37735.83	39342.34	23792.48	68923.89	31792.12	41113.02	18418.34	14065.95	25956.95	45750.7	21593.98	48671.35	23486.24	22065.48	37454.97	34712.92	31139.52	47919.04	20668.48	22206.9	14144.9	15255.7	32751.7
GMP synthase (glutamine-hydrolysing) [EC:6.3.5.2]	K01951	28410.42	14987.7	29454.89	32522.6	28026.41	19744.99	12294.33	31631.62	26437.98	27939.13	28351.17	37239.24	31190.45	30220.73	29033.11	29213.1	12381.52	29835.71	35420.86	19266.32	25320.81	21882.48	26412.23	32991.14	13605.87	27808.99	62926.18	18991.46	26216.54	29992.97	30330.61	30068.53	30753.79	24420.9	31352.42	28284.07	29552.26	29068.1	17732.21	29676.37	30719.18	19466.22	35798.14	27868.83	15490.91	29134	32840.04
F-type H+-transporting ATPase subunit b	K02109	32632.83	14349.26	31010.7	24376.6	29066.12	20691.38	12008.91	31177.14	24812.5	24624.67	28881.05	35999.89	28868.21	23805.03	33361.56	30019.37	10178.26	42994.8	33772.34	15426.42	29541.55	24858.74	32116.25	29322.51	10481.68	25638.41	23547.94	21555.87	28992.47	26189.61	31975.05	32601.78	37936.43	18774.23	36178.1	29374.78	29002.86	28473.44	24707.59	31364.47	52559.08	19625.53	28967.97	33501.03	9634.71	28047.21	36197.47
P-type Ca2+ transporter type 2C [EC:7.2.2.10]	K01537	31146.16	9006.91	30062.05	19587.13	32183.21	15906.23	7015.3	33625.65	31372.18	33706.66	30121.51	34313.54	38417.93	27070.26	32986.74	32388.21	948.85	29703.17	33232.15	12294.62	23539.6	34226.9	30877.08	37503.71	6530.49	23932.18	22160.83	25234.11	30231.48	25883.07	39572.57	31385	38777.13	24909.36	32689.44	31564.38	32284.07	33811.51	12043.67	34711.38	31177	29417.38	35194.27	28840.29	9330.15	23265.5	35336.42
glutamine---fructose-6-phosphate transaminase (isomerizing) [EC:2.6.1.16]	K00820	32340.43	14407.97	30942.58	25983.57	25776.97	18510.72	12139.41	29201.85	28138.34	29265.9	28418.9	33234.77	25778.58	24302.43	30158.18	28446.82	10172.64	42557.97	30205.96	17531.09	24414.5	36093.41	31380.75	29701.7	10532.63	25448.24	23594.02	21448.42	29413.17	25566.01	27392.43	31055.86	37996.48	18747.56	30575.39	29199.78	25545.43	27185.61	25123.36	32936.74	53504.08	29112.86	29465.86	32442.81	9668.71	27057.13	37118.1
S-adenosylmethionine synthetase [EC:2.5.1.6]	K00789	32265.58	14442.26	28528.95	26064	26746.7	18912.06	12035.66	29365.82	26642.57	26666.89	28752.76	33483.44	26614.41	24804.13	30414.39	28670.2	10161.96	42811.35	31555.64	16070.33	24670.98	26220.51	31629.07	28969.11	11061.31	28285.74	23548.27	21838.37	27000.17	27549.92	27701.08	31414.23	38034.08	20261.96	30641.72	29304.18	25663.11	27234.09	26442.51	32640.04	53870.78	20437.66	30566.89	32520.23	9786.11	27163.29	37341.02
leader peptidase (prepilin peptidase) / N-methyltransferase [EC:3.4.23.43 2.1.1.-]	K02654	33290.41	13162.02	25225.16	19177.58	30644	18429.99	10572.58	34581.94	25894.81	22315.22	30013.37	40394.72	26767.37	17833.43	34760.09	34922.33	10031.87	44377.97	26188.88	13799.41	25600.17	24798.04	31665.9	40098.61	8036.9	31768.76	289.91	22828.14	20536.97	28023.28	32386.36	40948.29	38115.31	22648.36	31815.08	38141.74	26868.5	28293.89	20963.21	30644.39	53032.2	19467.61	33436.01	31743.11	3822.99	26288.4	39304.71
excinuclease ABC subunit A	K03701	28852.74	14582.37	37626.52	31013.59	27766.24	21815.07	18358.85	28409.26	22850.57	28729.78	29607.02	37876.21	28222.81	31648.12	33846.72	30245.28	14597.31	29411.92	39913.98	22961.53	25150.67	21888.47	25854.81	28582.43	12280.02	22657.41	26727.52	25162.85	28125.16	24831.18	26626.34	30249.48	29292.51	23176.8	35387.69	28326.03	28345.95	27967.13	21001	28251.6	30388.11	18944.25	28842.49	30341.85	9956.46	37296.37	29244.23
oligopeptide transport system ATP-binding protein	K15583	33219.6	13707.92	21386.2	18816.15	27848.78	17171.29	3821.91	37807.55	30251.52	21754.19	31224.38	35160.78	29530.08	20777.56	38563.79	34029.2	5691.94	43913.23	21113.54	8670.1	17767.51	23193.64	30823.23	41043.88	10014.41	24141.89	20297.44	22009.13	21443.48	31250.37	38115.69	38028.63	37395.25	20068.44	29849.35	34517.15	29005.64	32670.29	21004.31	34686.38	52774.09	20553.66	33545.05	30034	8579.31	19536.36	39498.36
citrate synthase [EC:2.3.3.1]	K01647	38120.62	14158.08	28044.52	21940.56	30573.8	17790.11	7581.5	31354.89	23121.71	24830.97	30491.28	36317.15	30630.14	26446.3	33914.71	29337.19	8213.63	44469.37	28463.16	11073.01	27612.37	18841.52	33026.91	30050	11037.29	25896.44	4619.57	24163.71	19552.09	25919.51	33824.12	34839.42	40493.82	16840.7	32797.01	32787.69	29138.27	29670.64	27910.21	27915.93	54820.97	12345.52	32830.51	37872.52	6849.11	27969.58	38809.86
triosephosphate isomerase (TIM) [EC:5.3.1.1]	K01803	28831.54	14334.93	31118.35	23844.59	28679.86	18574.83	12093.77	33312.45	26511.82	25954.07	28464.95	37658.24	29513.35	26805.47	35335.79	37229.32	11220.36	30366.36	29199.78	15647.14	25923.6	22417.41	25403.29	39314.15	11840.56	24709.43	23818.98	21775.69	26707.93	27907.65	29647.77	38555.86	32702.3	23571.2	29847.74	34224.95	27216.85	29597.34	20082.07	29254.79	31927.16	19594.72	33223.25	29867.8	9748.96	29156.05	31331.61
LacI family transcriptional regulator, sucrose operon repressor	K03484	37169.35	5450.91	24534.45	25982.48	25287.71	14064.66	14210.16	28571.7	25543.13	21756.04	28763.97	41909.68	26096.06	19921.2	29752.41	26317.45	8711.73	46606.26	20354.75	17469.31	21136.07	34806.56	27309.09	33185.33	7101.46	27762.52	19604.54	19324.48	22413.56	23939.51	26939.84	35080.21	34912.03	28196.94	29855.05	34928.28	29345.07	29942.03	25219.76	33689.75	54721.79	25882.97	29785.88	33895.17	8503.29	27418.21	38917.78
F-type H+/Na+-transporting ATPase subunit alpha [EC:7.1.2.2 7.2.2.1]	K02111	29513.83	14202.26	30252.7	24422.2	28390.12	20256.38	12008.91	30670.14	24796.5	23786.67	28486.05	35403.89	28193.21	23482.03	31874.56	28010.37	10156.26	42740.8	32054.34	15380.42	22322.05	21699.74	31622.25	28157.51	10400.68	24493.41	23547.94	21522.87	28081.67	26085.61	31517.05	30689.78	37277.43	18658.23	35325.3	28906.78	28539.86	27430.44	24637.59	30478.47	52279.08	19233.53	26695.97	33498.03	9497.71	27679.21	35928.47
F-type H+-transporting ATPase subunit delta	K02113	32263.33	13132.26	29208.7	24114.53	23951.12	19982.38	12003.41	28766.14	24395.5	22370.17	28575.05	36548.89	25210.71	24283.2	32795.56	28404.87	10157.26	43881.8	28240.01	15146.42	23648.55	24538.74	31649.25	27973.51	10227.68	25261.41	23546.94	24197.37	24705.17	25528.11	27394.05	31808.78	32436.43	18769.23	34228.3	32226.78	27721.36	26068.94	27773.59	31601.47	53296.08	19396.03	28531.47	35490.03	9338.21	28127.21	36260.47
FAD:protein FMN transferase [EC:2.7.1.180]	K03734	31541.01	14420.76	29191.57	24387.51	26862.04	18269.4	10619.35	28516.51	25546.74	24727.52	25882.27	33863.64	27009.51	27890.76	28127.87	27716.7	10662.48	42697.1	32735.94	15021.6	20438.82	24830.05	32277.24	27546.07	11593.28	25342.86	23900.4	24148.95	24611.81	26143.2	27018.76	32147.8	38648.35	18740.23	30256.99	32639.5	24108.63	23330.2	28978.51	30838.16	54210.48	19048.13	29548.91	35308.8	8804.71	26196.04	37903.34
xanthine dehydrogenase accessory factor	K07402	40117.8	7282.56	24587.25	13084.2	29387.9	14327.45	2454.75	32324.07	24217.89	24306.04	27230.06	33150.35	25638.43	11341.1	40102.83	35128.25	2673.82	55571.77	28946.35	6622.19	23711.57	34976.16	33826	35963.55	3894.68	26138.12	314.71	23844.47	27440.08	27041.96	28670.32	40686.1	38388.27	12537.03	35376.47	36340.8	23505.5	27692.8	27107.37	35844.9	75590.65	22939.85	28482.67	35643.97	2837.05	15946.79	40827.1
Xaa-Pro aminopeptidase [EC:3.4.11.9]	K01262	28190.93	14399.31	32399.62	23603.82	27122.8	18439.23	11759.66	30887.56	27907.92	28378.33	25426.84	31476.78	27459.4	31701.16	33946.07	37682.03	9629.38	28984.2	39422.04	18906.39	24101.2	31643.56	25689.18	35557.79	10713.46	21863.17	23717.52	21648.5	27048.13	30482.02	27489.87	36798.3	30301.41	20967.49	29268.21	30225.28	24132.91	26934.8	20806.23	32917.57	30617.28	26600.96	29803.56	27688.46	9999.29	28004.79	28849.09
GntR family transcriptional regulator	K03710	38696.18	13601.94	20682	27151.17	23065.55	17762.19	17205.91	29822.25	25413.88	26466.56	40560.01	26558.53	22472.53	22085.96	39672.61	28415.57	12078.88	35259.49	24569.23	19372.68	17916.02	30635.57	25044.76	33945.25	12580.11	34015.97	20747.35	21462.64	20129.23	30624.61	26912.46	27413.04	33035.97	28922.09	23249.17	26316.4	33607.11	44882.14	21477.51	33816.74	34566.23	24644.33	29806	26359.93	10244.68	27124.62	30377.45
asparagine synthase (glutamine-hydrolysing) [EC:6.3.5.4]	K01953	30611.06	14541.82	27822.32	22058.21	27567.91	17131.37	8615.11	29761.83	27235.26	30423.59	26020.27	39082.77	33228.37	28380.87	30070.23	29933.49	5399.83	30107.75	27526.16	11065.86	23477.81	29514.8	26540.18	33867.85	12530.9	27459.33	23443.36	21919.51	27674.18	29550.23	30415.96	32452.9	33149.5	23471.61	32067.46	32487.05	27949.93	26371.1	19924.67	33582.2	32635.17	23521.44	38466.68	30115.48	2728.24	28029.97	34731.06
dTDP-glucose 4,6-dehydratase [EC:4.2.1.46]	K01710	32134.75	14135.38	28847.32	25946.75	26811.81	18527.23	11620.85	29083.98	23906.07	22258.6	28560.11	32928.92	24801.05	30202.32	29473.4	26314.24	13055.25	42549.79	36880.64	14425.37	21141.11	22765.15	32189.2	27904.42	11762.66	27397.71	24573.18	24245.59	19398.39	27222.35	26466.69	30323.32	36589.08	19164.02	29137.21	31654.28	25354.37	25251.92	25904.31	29615.9	54023.7	17275.66	27630.92	31380.77	8895.01	26324.99	36876.83
dihydroxy-acid dehydratase [EC:4.2.1.9]	K01687	32949.8	13651.46	32181.25	25410.46	30917.73	18964.88	9289.06	32855.45	22335.89	26552.28	28864.64	38932.12	29799.26	22429.33	38044.95	35897.4	7820.2	31867.03	34496.93	12732.46	25505.52	22559.29	27397.7	38757.07	11438.82	22093.2	5490.93	20592.24	22620.92	23224.53	29071.24	39330.53	31863.28	17745.38	32637.85	33603.56	32150.68	31795.54	19210.07	29155.72	31236.75	19358.93	31638.06	29993.92	13838.93	29758.63	33446.18
starch synthase [EC:2.4.1.21]	K00703	32795.3	14146.52	29182.12	19913.74	24671.27	19488.05	2902.91	28624.13	26943.01	26502.27	27364.35	32816.72	27313.58	23139.43	34125.98	28973.86	2759.76	43648.54	33392.1	7933.93	19546.01	29134.41	31887.62	28831.94	9765.68	23081.32	23270.69	24236.42	28705.52	23777.09	27797.38	29945.14	40043.9	11832.47	34555.64	32315.53	28246.28	26869.02	26406.44	33346	54475.25	23827.95	29653.05	35361.76	8000.04	20157.96	37898.3
N6-L-threonylcarbamoyladenine synthase [EC:2.3.1.234]	K01409	28617.68	15847.01	31963.28	25220.79	31965.67	19765.46	12508.66	30693.47	26905.67	31314.62	27748.39	31889.56	33526.86	27436.33	30413.89	29981.95	10702.26	28544.22	34428.83	16210.09	25264.45	23242.16	29937.57	30116.96	10669.84	20596.99	23549.27	20351.22	29859.02	21633.66	34695.38	31119.6	36936.28	17902.48	31751.09	25730.95	27988.61	28527.11	19375.63	28605.34	31469.83	20311.11	31150.39	31188.33	9808.71	29484.62	31309.72
alpha-glucosidase [EC:3.2.1.20]	K01187	30559.02	14670.92	27903.63	25369.22	21329.3	15295.05	11600.55	24549.39	23132.02	19368.81	24001.27	39102.47	25128.74	48588.29	26520.16	24728.88	11808.01	41038.99	60162.87	18444.79	22543.71	31767.57	32367.74	26793.96	11606.78	24257.28	19823.03	18444.3	20774.1	32578.98	19235.95	30906.79	29697.53	19326.22	28523.06	29045.73	22139.32	20580.27	25775.28	32210.37	52092.5	23085.03	26522.51	24577.48	2418.15	29822.93	36973.51
5-formyltetrahydrofolate cyclo-ligase [EC:6.3.3.2]	K01934	32086.13	14163.26	28087.7	25917	25677.35	18204.21	11923.91	29063.47	25329.17	24707.77	28375.18	33163.89	25594.41	24223.68	30012.39	27707.2	10158.26	42549.3	29992.34	15448.76	23369.58	24707.41	31308.12	28387.61	10304.51	25217.24	23469.27	21379.67	23646.32	25320.84	27054.88	30993.48	37194.48	18723.56	29745.42	29157.28	25299.86	26419.94	24878.86	30930.24	53465.08	19221.36	29213.14	32171.93	9121.71	26690.04	37074.47
putative MFS transporter, AGZA family, xanthine/uracil permease	K06901	26178.78	29043.78	26453.37	26623.96	24339.15	25710.45	13883.3	26518.11	29184.7	28034.92	24123.51	29735.03	25270.02	20441.06	28001.79	26996.88	18312.64	28646.89	24976.46	23174.49	22166.52	32886.99	22472.95	27740.37	22378	25214.49	43861.25	20897.17	28207.22	26321.68	27423.94	28291.16	31109.23	21826.4	26996.87	25709.07	23727.52	25041.41	25907.59	29855.95	30529.15	32718.6	27124.3	26690.39	10312.01	26977.26	28330.21
phosphate transport system substrate-binding protein	K02040	27723.35	28507.49	28205.74	24729.5	24517.3	25021.44	13842.99	27237.74	26335.93	26099.72	27001.31	30267.41	25848.62	28701.87	30064.37	27286.97	16805.99	29502.57	33166.03	19193.9	36250.81	25670.58	24481.81	27744.07	18735.77	23879.34	30316.43	20522.62	25165.24	28289.29	27020.63	27948	30188.29	20921.22	27199.33	26064.61	25329.58	27298.66	26205.43	28534.75	30200.77	25949.13	27469.78	26834.57	9102.77	27466.16	28916.52
alanine racemase [EC:5.1.1.1]	K01775	27993.59	21711.37	30676.1	25485.08	29776.57	22473.15	12598.77	29936.92	27395.9	29112.32	25695.51	33559.07	33201.83	26446.26	30178.68	28639.53	12771.67	28985.84	31329.62	17742.45	22874.49	24158.93	24996.11	28992.8	16123.86	22693.06	24852.88	20210.37	27048.21	25138.71	34140.72	29779.67	30865.98	19003.59	31092.69	26785.42	28195.4	27325.66	22265.11	29159.82	31165.24	23257.91	28408.82	28566.51	9580.77	26964.16	31621.19
signal peptidase II [EC:3.4.23.36]	K03101	28787.13	14101.68	30079.7	24520.18	29204.52	18696.85	12015.41	31062.86	23400.84	26695.44	26658.29	34473.89	29017.86	25792.6	35356.81	37240.53	10161.76	30069.41	32001.15	16887.76	26342.42	22606.08	26338.12	36917.92	10447.01	21308.24	23552.27	19943.5	25878.59	22136.73	28008.88	38016.87	30833.23	18524.56	31379.3	32474.09	27468.53	27121.83	18866.19	30535.16	30989.42	19400.75	34902.39	28616.26	9449.21	29498.81	31582.66
aspartyl-tRNA synthetase [EC:6.1.1.12]	K01876	31755.33	14618.13	33059.2	25432.9	28971.82	18320.08	12030.31	29193.87	27229.47	30933.64	28159.71	34302.89	28842.58	28622.8	30170.56	31567.53	10186.86	32405.43	29874.01	15375.76	22827.95	20883.61	25522.52	29604.61	12134.01	20111.74	23549.27	22535	25225.9	21839.44	27688.71	31399.78	34400.73	17625.56	30515.3	30526.25	26698.23	25774.77	22940.39	35457.01	33871.55	18718.36	31089.34	31950.26	9477.61	28519.07	37162.5
3-isopropylmalate/(R)-2-methylmalate dehydratase small subunit [EC:4.2.1.33 4.2.1.35]	K01704	35943.88	13835.41	26492.87	22034.75	26564.35	17719.01	8233.41	28411.42	23026.09	24741.49	29001.39	34822.97	26346.19	21377.09	31466.2	27753.53	7756.9	44072.48	31228.65	12304.39	23388.5	24376.42	32296.7	28778.67	9573.85	26101.37	5430.76	24336.84	21769.17	25963.25	26886.51	33113.95	39306.48	16819.45	30842.02	32692.64	26206.36	26973.77	27792.95	28918.07	54653.25	17715.06	31534.39	35983.35	8333.6	26775.73	37855.33
dTDP-4-dehydrorhamnose reductase [EC:1.1.1.133]	K00067	30580.88	14206.66	28901.92	19839.15	28594.69	16907.93	5054.91	32261.28	24401.26	23957.55	24535.78	32927.71	31119.15	32480.63	27360.91	27000	4169.63	42682.61	45404.01	7424.98	21501.16	22203.62	34157.57	28455.96	10490.72	23666.62	23226.82	16803.22	20301.03	32273.52	32475.59	30495.4	37605.43	14766.09	31270.63	28709.67	28091.6	24740.91	27789.34	30966.58	53422.57	17489.01	28393.92	32110.38	7452.95	17371.62	38626.78
oligo-1,6-glucosidase [EC:3.2.1.10]	K01182	36544.2	4621.45	22816.08	21515.6	22546.01	14361.68	10126.17	29113.69	24212.06	16257.54	26930.33	43635.3	24368.01	12963.86	32463	23517.34	5216.7	54448.56	23413.8	13342.87	21390.39	33698.37	32699.79	29981.01	2151.24	30930.5	502.58	22747.09	22329.23	25796.79	28364.19	33600	36384.59	26144.77	34063.15	35378.24	27788.26	26883.91	25208.36	29896.46	74240.87	20555.54	28416.01	35521.96	3334.07	23178.66	39210.63
pyruvate kinase [EC:2.7.1.40]	K00873	27162.59	21670.68	27418.27	23159.75	25144.57	21385.35	13119.02	25880.31	27827.82	28416.66	24565.46	31050.9	26433.95	25353.09	29080.77	27736.53	12779.17	29506.45	28668.85	19913.08	24337.33	34855.52	23587.61	28389.28	16040.7	24674.06	24851.88	28128.28	28279.92	23923.51	26705.89	29099.39	32313.98	19300.42	27833.22	31493.06	24428.07	25109.7	25282.27	30637.74	31457.58	32685.7	27612.07	28688.42	9581.52	27132.77	29632.88
putative ABC transport system permease protein	K05832	36512.88	7520.58	26683.18	20459.83	29959.65	16368.29	5851.2	30600.63	23580.67	22980.81	28245.11	34594.17	28079.67	20590.1	34844.26	28839.74	5526.16	44010.41	29797.29	7072.59	22136.4	23450.91	31953.84	29692.39	6696.69	25010.48	19164.25	13349.55	30138.57	22916.06	32980.74	32534.04	34169.2	17872.43	36204.49	26932.1	30800.42	29661.57	24530.48	30821.08	54399.1	14567.8	32215.12	35690.43	13503	20691.55	36726.07
aldose 1-epimerase [EC:5.1.3.3]	K01785	27609.73	15107.84	33108.77	26895.88	25942.8	17337.16	17117.05	25351.88	21744.55	22501.06	24364.8	31948.88	27584.6	39729.51	27522.93	27801.44	15035.25	30436.45	44502.39	22740.51	17476.59	19529.76	26856.79	26294.97	11970.38	17801.03	49348.93	25283.45	21444.15	25038.39	24793.28	29807.58	32184.65	25883.45	27580.07	32044.49	24114.16	23400.12	29283.15	26190.03	32119.63	16041.12	27595.56	31577.62	4187.76	28317.36	29340.84
cysteine-S-conjugate beta-lyase [EC:4.4.1.13]	K14155	24603.55	14507.64	26274.36	24215.76	28903.67	19693.09	11480.32	27783.19	19015.01	20565	23621.82	34296.61	31454.25	33294.52	36056.25	35598.65	15881.8	14481.14	45233.02	21578.67	25567.7	19357.23	18900.9	38926.88	10741.56	27207.11	42593.15	40487.7	23550.65	30710.91	28208.59	35771.41	22255.33	33899.41	27339.31	41931.92	27450.71	27852.96	16291.32	22401.16	6782.87	14183.1	35757.71	22118.97	10366.13	30081.3	20304.53
endonuclease III [EC:4.2.99.18]	K10773	28406.63	14089.81	29291.95	24247.08	27840.6	18357.53	8738.91	30724.46	26227.24	25636.57	27836.76	38195.69	29902.89	26544.53	28865.14	28641.2	10152.96	30968.13	30364.28	15273.96	25328.6	21508.28	25242.52	32599.52	10916.41	25122.74	23364.52	21277.07	24490.21	27250.43	30280.75	30920.57	32323.13	23720.16	30245.17	31133.82	28722.61	28491.4	20234.66	29846.89	31603.95	19132.8	31344.89	29764.13	9149.61	28174.98	32677.13
putative ABC transport system substrate-binding protein	K01989	36501.38	7585.58	26683.88	19910.9	29886.85	16161.19	6199.8	30666.53	23945.27	22972.41	28097.91	34625.57	28340.97	20409.53	34868.26	28704.54	6046.56	43730.41	29928.22	7461.89	21305.9	23456.41	31827.24	29518.34	6208.29	24740.48	19184.25	13433.05	29964.67	23437.56	32940.54	32421.24	34431.3	17596.43	36135.09	26801.5	30068.02	29469.62	24631.08	30756.08	55193.3	14386.9	31532.62	35619.23	9513.9	20546.4	36619.52
DNA-binding protein HU-beta	K03530	24631.73	15343.32	35512.62	25041.88	25846.27	18584.02	11732.41	26736.29	23587.5	23808.84	24192.13	29356.35	28320.68	40132.65	26293.13	31842.02	10219.48	27204.28	50492.67	17032.13	23320.71	22741.9	31060.06	27634.59	10925.3	23143.53	48467.27	24874.1	25139.06	25779.88	26531.86	29062.91	28771.55	18252.42	27947.97	28877.22	22976.58	21759.1	21042.04	29022.9	29551.21	18721.57	29455.96	25865.32	9332.37	28334.07	29196.58
spermidine/putrescine transport system permease protein	K11070	31770.2	14547.94	22911.87	18137.54	24940.62	17331.75	5099.91	30412.88	27907.51	22898.92	26894.09	34567.22	28948.55	23859.7	28690.98	26600.91	5147.26	43440.79	27999.35	8103.26	21854.64	23876.41	31816.25	32112.79	10332.73	27474.07	20432.94	17081.37	23091.22	28485.61	30432.88	31096.94	39611.27	19534.72	29215.56	30885.78	26498.58	26741.85	24238.59	32894.15	53787.25	19319.7	32281.53	32386.53	8097.54	18364.49	39390.8
fructose PTS system EIIBC or EIIC component [EC:2.7.1.202]	K02770	27931.7	13539.42	21475.26	17461.65	23517.28	15805.24	4800.3	25337.94	25649.21	26869.38	21848.33	30698.99	24096.74	20006.23	27519.07	24817.87	15171.35	34001.11	24872.11	13816.77	15755.88	32451.67	24358.82	27143.93	16436.35	33243.48	21995.26	36397.41	23680.43	32762.85	23869.67	31261.57	33154.91	29657.42	25811.44	41287.26	25174.64	23483.47	39307.57	32004.21	35644.83	28602.34	28590.65	39251.12	9031	21481.77	30124.4
1-deoxy-D-xylulose-5-phosphate synthase [EC:2.2.1.7]	K01662	29836.54	14219.9	34865.29	21734.68	26143.94	19894.4	11354.61	26572.19	24929.37	28582.79	25063.52	34333.44	28639.28	25033.53	32205.44	30606.99	9584.43	29192.06	37037.53	16338.76	23132.28	30515.3	25492.13	28291.57	10865.22	21474.35	23480.94	22095.31	29145.89	23064.06	26412.43	30447.52	31980.15	18723.26	34326.12	29061.25	26335.68	25512.74	23402.3	30705.92	31542.55	24278.1	29991.97	31775.8	3957.69	28407.58	28976.63
putative ATPase	K07478	27477.63	14240.93	29095.45	24342.4	28408.77	18313.13	15818.91	30718.22	23294.17	26278.94	25989.51	33620.89	28479.58	24964.6	35375.56	35173.53	10192.76	28986.38	30815.51	16517.76	21368.75	21635.41	25445.37	35851.61	10939.01	20664.74	23725.02	25649	24351.95	23389.84	27038.21	36775.48	30309.73	19488.56	29955.3	33817.45	26375.78	26366.77	19475.19	28971.41	30601.75	18722.61	29821.14	27854.26	9557.21	28631.37	30633.3
ADP-ribose pyrophosphatase [EC:3.6.1.13]	K01515	31005.96	14327.87	27737.52	23613.41	26124.44	17062.25	11906.69	27738	28625.82	29034.7	27386	33803.82	26700.02	23778.47	29445.64	30234.9	6773.19	32412.05	27226.34	16463.48	21523	27864.08	24426.59	30077.39	13773.53	18572.29	20637.27	19437	28355.78	21040.84	27489.15	31754.86	35057.15	18816.45	29341.24	28132.92	26248.12	26202.63	21432.43	37341.91	32876.33	25284.06	34076.4	30288.51	9465.21	28372.68	35989.47
elongation factor Tu	K02358	26740.79	22160.72	27813.93	23211.95	25659.34	22046.23	13802.77	26591.26	25670.71	26541.99	24536.08	30958.09	27550.23	25865.73	28157.1	27916.79	16253.32	29447.06	28686.52	18407.43	25918	25043.92	23950.21	27206.13	17081.99	22845.39	25166.88	23462.7	28247.6	24911.68	26569.79	29411.93	31734.48	20890.96	28131.89	28696.86	24301.4	24647.27	27358.37	28558.27	31600.06	23253.65	28145.24	29966.01	9926.07	27038.44	29219.15
molecular chaperone DnaK	K04043	27769.38	14130.57	31171.75	23782.47	26184.7	20289.39	12691.31	26570.62	23994.15	26635.99	25136.63	33917.49	27611.96	25346.13	32095.79	29062.25	10227.36	29241.55	31167.49	15609.42	30012.83	22386.08	24431.32	27512.16	11218.91	20861.59	23637.27	28355	27849.58	22210.67	26658.28	29407.73	31432.88	18382.31	33447.52	31649.38	27576.51	24602.79	22562.26	29535.24	31403.13	20031.61	28481.54	31333.71	14042.56	27890.19	29930.02
magnesium transporter	K03284	27326.18	14373.8	29787.87	19131.63	28564.65	17841.88	10887.66	29935.9	27202.42	25097.12	24222.04	38738.86	30599.62	27049.93	24982.09	27548.9	12512.88	30934.73	34744.43	14279.88	22108.32	22460.9	25289.69	31174.4	11338.26	26777.24	7718.69	18645.13	24842.72	28586.89	29783.67	31740.44	34160.96	26813.33	29714.6	31869.75	26989.29	25495.69	24110.58	29852.92	32427.45	19587.07	29975.97	32907.86	8981.21	26360.18	32693.2
phosphate transport system ATP-binding protein [EC:7.3.2.1]	K02036	29812.26	13886.79	25001.5	31614.16	24446.55	19166.15	17222.54	27694.52	24149.88	25533.4	29837.71	30954.74	24799.1	28197.62	31961.83	26006.02	12121.62	30019.99	28131.35	17475.29	25438.99	22113.12	23937.06	28905.98	11422.79	20550.71	42508.02	19761.71	23561.92	21567.27	26048.7	28123.77	29834.51	19627.14	27776.63	26112.04	28213.84	30879.83	19808.4	29174.02	30895.51	19671.51	28141.84	27349.69	15800.13	29982.4	29563.36
putative ABC transport system ATP-binding protein	K05833	33244.88	7483.58	26000.18	20473.08	29727.65	16069.79	5860.45	30542.88	23766.17	22949.81	27667.11	34013.42	27601.42	20264.1	33404.76	27538.99	5524.16	43792.41	28948.54	7029.09	20141.4	20399.16	31413.84	29007.64	6665.69	23794.73	19164.25	13433.3	30004.32	22780.06	32836.74	31290.54	33636.2	17892.18	35636.49	26476.1	30329.42	28724.32	24553.23	29864.08	54126.85	14688.8	30165.37	35260.43	13453.25	20311.05	36527.07
gamma-polyglutamate biosynthesis protein CapA	K07282	33146.99	5574.63	27324.55	18689.46	26738.82	15431.96	10522.88	31956.94	25073.86	20419.54	28643.84	40141.21	32058.87	21898.78	32748.27	26241.91	5079.85	41571.5	26494.49	10168.7	17151.81	16634.89	31731.26	30794.6	4994.3	27144.75	3222.83	24970.08	18765.57	28623.82	36315.71	32293.67	35188.35	24951.19	34644.71	31594.64	29286.21	27370.62	17092.76	30871.73	51624.84	12140.13	25689.52	31720.53	8182.23	24720.2	38143.83
IMP dehydrogenase [EC:1.1.1.205]	K00088	26954.96	13673.25	30753.2	30107.73	28030.68	18659.37	17480.91	27282.31	23110.5	24544.11	25981.18	36408.39	25977.08	26526.51	27894.39	26831.37	14561.26	28760.64	29469.17	22301.76	24353.82	21643.91	23979.12	28068.45	10427.18	22215.16	23645.1	24338.25	23718.88	21248.42	26208.88	30620.15	29597.31	22351.98	29193.55	29334.28	25674.86	24799.11	19945.94	27743.4	30433.08	18872.02	27412.81	27744.43	9927.88	35015.87	30194.97
2-C-methyl-D-erythritol 4-phosphate cytidylyltransferase [EC:2.7.7.60]	K00991	29085.73	14717.65	37434.32	22994.68	26967.5	16879.27	8304.11	28828.61	27886.14	33477.01	27301.03	34271.12	25334.66	30914.16	28340.81	31246.36	7741.06	31788.19	39831.42	13972.9	19966.8	26331.38	25777.87	30274.17	11113.65	19832.16	4608.52	19538.42	24710.12	23460.38	21991.35	29557.6	33615.83	15520.14	30576.1	27948.69	24842.38	23978.13	18921.33	36992.56	33064.32	23486.1	31668.29	29437.56	4485.71	26894.76	37014.41
biotin transport system substrate-specific component	K03523	32136.62	6284.05	24336.46	25993.57	25501.6	14229.99	11800.8	28601.29	23793.68	23651.66	28096.65	33277.74	23835.55	19040.03	29766.92	26324.29	8034.73	42247	27190.79	14248.69	24003.55	23941.41	30290.24	28376.68	5302.29	23216.99	19149.41	21196.3	24665.9	21727.48	26400.38	31052	36892.88	18951.77	29312.11	29646.17	25203.77	26174.44	21389.66	30872.08	53677.05	15832.87	28967.71	32183.31	9181.32	26530.73	37306.02
phosphoribosylformylglycinamidine synthase [EC:6.3.5.3]	K01952	26082.29	13927.75	26973.04	30328.63	24522.01	18326.76	19393.75	25954.19	23071.82	24517.95	24510.96	29919.89	25017.02	32168.27	27366.22	26793.53	15063.76	27728.91	27686.22	19093.58	26953.23	21142.57	23301.46	26938.66	11580.66	20507.4	61830.43	19751.83	24764.04	21603.72	24967.19	27755.2	28982.73	21889.06	26995.9	26674.16	23603.86	24195.15	20526.7	27030.9	30220.74	18165.74	27396.98	26280.93	10830.71	27873.65	28762.25
glutamyl-tRNA synthetase [EC:6.1.1.17]	K01885	30261.37	13551.97	31573.4	25802.69	31116.02	18437.54	14360.11	29236.71	21464.13	29305.65	30368.68	35945.79	29716.37	23966.93	32388.64	28057.75	12064.73	29294.45	28734.66	19595.39	24740.67	18861.12	24625.83	29323.86	9459.12	21521.09	4531.52	24322.54	26495.18	21656.24	31790.53	30770.16	29783.11	20206.07	31813.12	27739.02	27510.26	29682.14	18952.73	23879.45	30764.9	16303.76	29157.94	30497.33	3586.63	36066.38	29555.33
glucosamine-6-phosphate deaminase [EC:3.5.99.6]	K02564	28033.5	13437.83	25696.17	15951.15	24512.16	20111.43	8189.89	29238.65	24696.48	23744.02	27106.79	34073.8	30273.55	32990.92	31240.19	30430.42	9311.48	30275.14	34704.96	14537.1	19334.91	20951.48	27453.82	31792.77	10973.55	24890.78	26270.44	20228.2	24573.92	28746.58	29407.61	27929.13	25829.14	24644.83	33426.27	29973.58	28831.92	28060.01	20065.95	29190.07	31281.7	17910.38	30902.83	28664.49	8674.35	19945.88	30302.37
ribulose-phosphate 3-epimerase [EC:5.1.3.1]	K01783	26872.93	14117.48	29241.7	24792.68	25882.25	17633.09	12307.41	26524.6	23490.57	26496.45	24644.78	31716.19	26826.31	25259.43	28232.17	27795.2	12600.24	29478.74	29136.64	16951.82	25306.13	21631.47	24644.97	27051.31	13337.41	22000.66	25407.41	23881.87	24453.61	29603.3	25818.66	29073.38	31758.93	26353.94	28477.37	28891.46	24605.36	24107.84	24810.12	27683.74	32414.28	18013.74	28327.14	30137.53	9347.39	27111.54	29719.27
undecaprenyl-diphosphatase [EC:3.6.1.27]	K19302	30277.19	14796.58	30040.27	23014.11	23630.14	17746.89	7039.1	26912.11	23979.41	25490.98	26623.6	28695.82	23055.12	22059	28398.38	29024.32	12489.19	42734.6	25371.29	8808.28	18179.45	22699.83	31659.39	27733.7	12773.73	23192.01	26525.65	19756.09	24751.5	24858.76	20242.77	27341.54	37357.95	16140.61	28207.09	29229.03	23715.93	23493.4	24801.37	30773.18	54833.66	16823.79	33758.01	30560.58	8839.04	17775.64	37686.11
spermidine/putrescine transport system permease protein	K11071	28449.2	14236.27	21854.37	18065.54	24419.45	16745.58	5095.41	29950.13	27501.01	21791.25	26321.76	33298.22	26794.38	23209.03	27350.31	25103.08	5145.76	43050.46	25337.18	7816.26	21281.72	20890.41	30815	30492.04	10243.73	26298.57	20431.94	16992.54	22218.89	27995.61	29935.05	29637.94	38761.77	19502.72	28376.23	30271.11	25142.91	25403.77	24098.26	31160.48	53435.58	19089.2	30213.03	31676.2	8000.54	17275.91	38277.72
elongation factor P	K02356	26369.34	21438.22	26861.35	26425.51	24674.32	21480.3	13075.27	26051.56	23945.16	25189.07	24672.04	29692.32	25694.78	24468.26	28693.1	27019.87	12814.67	28051.04	28205.51	18848.82	22887.83	22766.18	23265.36	27132.28	15944.36	21984.64	43756.88	25358.37	24132.09	23824.35	25776.39	27659.31	29494.23	18408.84	27045.14	28426.39	23690.65	23772.82	21623.45	27381.07	30195.41	21355.9	27645.82	26179.93	9576.52	26805.69	28882.3
UDP-N-acetylmuramoyl-L-alanyl-D-glutamate--2,6-diaminopimelate ligase [EC:6.3.2.13]	K01928	26341.88	14049.51	27132.95	26640.87	24973.1	18208.99	19176.91	26845.33	25179	25406.02	24694.65	29798.39	25888.38	28008.93	28483.14	27344.45	10224.26	27706.77	28418.45	18573.26	23388.66	23594.49	23293.12	27268.05	10927.01	22754.99	42724.77	25739.92	23857.73	23381.7	25656.21	28034.34	29489.48	19306.31	27094.22	28915.64	23936.11	24247.38	19040.36	30850.49	30232.66	20387.47	27754.39	26397.93	10074.46	27192.35	29233.36
anaerobic ribonucleoside-triphosphate reductase activating protein [EC:1.97.1.4]	K04068	26900.05	14148.6	28230.28	23222.87	25687.94	17735.85	11914.74	26301.61	25613.18	28009.35	24394.54	31170.89	26878.28	27602.1	27948.23	27455.45	10107.76	29105.66	32667.82	17296.43	20504.76	28378.83	24355.78	27814.42	11048.35	20258.49	23423.94	22694.25	26898.7	23521.48	25929.22	29279.62	31758.65	18912.31	28400.09	28722.84	24621.78	24919.08	23084.86	29275.58	31423.67	24339.92	27907.63	30303.93	9117.96	27342.73	29164.16
D-alanine-D-alanine ligase [EC:6.3.2.4]	K01921	26257.51	21331.7	27352.52	22949.13	24871.32	21070.37	12690.27	27229.89	25344.91	30300.57	24623.54	29705.82	26173.45	24516.76	27725.27	27284.37	12791.5	28049.21	27642.84	18273.28	25321	28391.27	23725.53	27479.28	15736.86	22063.89	24922.21	20340.7	26809.8	24787.68	26004.89	27724.31	29776.23	17840.59	28214.14	25684.56	23617.48	24257.8	22109.69	27873.4	30207.91	26278.55	28089.82	27749.84	9838.69	26037.52	28197.3
ATP-dependent DNA helicase RecQ [EC:3.6.4.12]	K03654	24559.69	28505.41	35258.19	26261.28	23509.81	23596.68	12581.36	24597.84	24394.8	25319.37	25505.7	32588.41	24301.32	32866.53	26191.31	28790.38	16815.47	27061.75	36821.62	19735.72	26094.39	28469.07	24734.24	25861.79	17709.97	21047.25	26833.31	11546.62	25948.26	27179.24	25397.68	27860.4	22171.46	18919.28	27316.64	19586.65	21210.17	23721.78	22642.2	23839.96	28800.07	28814.57	24784.3	22783.12	3350.21	33181.03	25655.5
spermidine/putrescine transport system ATP-binding protein [EC:7.6.2.11]	K11072	31192.7	14160.27	22436.37	18016.04	24095.95	16958.58	4595.91	29928.63	27305.51	21251.25	26100.76	33784.22	26849.38	23530.03	27062.81	25724.08	5150.26	43196.46	25347.68	7199.76	20771.22	23612.91	31165	30641.04	10140.73	25060.07	20430.94	11020.54	22311.39	26360.11	29705.55	30652.94	38918.77	18547.72	28419.23	27468.11	25257.91	26089.77	23973.26	31436.48	53620.58	19105.2	30827.03	31917.2	8045.04	17497.91	37609.72
XTP/dITP diphosphohydrolase [EC:3.6.1.66]	K02428	26677.01	13872.99	33081.12	28953.23	26748.13	18547.61	15922.16	26028.51	21226.33	24208	26112.48	34040.28	25306.04	30810.16	27774.65	28236.53	12191.38	28020.59	34332.73	18076.93	27296.35	20422.22	24357.01	26977.65	9649.71	22280.84	26741.6	23744.25	23414.51	22964.88	24692.53	29570.83	28668.66	19489.16	28479.84	28225.39	23742.66	23741.17	19308.81	25810.23	30156.36	16816.83	27244.81	26856.55	9696.21	34642.09	28735.98
L-lactate dehydrogenase [EC:1.1.1.27]	K00016	28762.4	6325.51	23829.49	30360.81	25960.49	16223.57	34010.89	24225.78	23036.62	23735.82	24688.07	31493.07	22443.25	24796.73	28243.24	24619.83	15217.63	29626.55	21292.25	25544.8	20005.91	25630.02	17314.07	26993.37	7780.62	21161.68	39168.21	21290.38	26791.84	19280.62	22933.83	27771.93	30502.58	25630.01	26313.54	29900.64	25968.38	26842.58	20754.74	27838.44	31252.04	19699.32	24776.63	27949.25	15335.07	27046.46	29798.29
L-iditol 2-dehydrogenase [EC:1.1.1.14]	K00008	35555.92	5523.53	23877.19	17344.44	26270.05	12633.1	1807.47	31451.47	22247.7	19474	31104.05	40399.26	28422.76	17331.12	32511.62	26617.19	1098.98	48901.03	22281.37	3040.22	17321.47	13674.94	28547.79	31242.93	6121.89	27541.01	338.71	18060.18	17694.18	36086.38	29854.06	33098.2	36002.42	21091.56	31056.55	34994.35	30977.05	31867.5	30602.14	30263.07	56852.07	8638.2	30598.81	38154.28	1340.9	19506.4	40708.13
4-hydroxy-3-methylbut-2-en-1-yl diphosphate reductase [EC:1.17.7.4]	K03527	27955.09	13932.48	28021.15	18219.41	26575.67	17086.96	8180.11	29498.7	26627.97	28058.5	27782.56	35977.79	28885.65	22258.5	28760.47	28838.83	7693.23	30285.36	29089.08	14601.23	25122.71	27267.54	24680.45	32593.87	9271.78	23995.5	4471.52	20555.76	26951.32	24566.39	29142.36	30246.44	32314.83	21538.98	29117.24	29612.02	26306.01	28379.8	18168.17	29991.56	31189.15	23424.43	31153.69	29338.73	3375.21	27382.8	31024.08
guanylate kinase [EC:2.7.4.8]	K00942	26328.13	14158.51	30144.95	22771.62	24920.1	19898.49	15631.91	26025.08	23705.5	27133.77	24468.4	32675.39	26101.13	28186.43	30433.64	27922.2	12550.76	27733.77	30486.2	17626.26	22209.66	26609.24	23620.12	27627.8	10759.01	20305.99	23728.02	19716.42	30428.98	22236.2	25718.21	27787.59	29327.73	20523.81	32643.97	25637.14	25835.11	24072.88	19508.61	28667.99	30197.41	23013.72	27730.39	27588.93	9382.21	26915.1	28318.11
4-hydroxy-tetrahydrodipicolinate reductase [EC:1.17.1.8]	K00215	27026.3	13876.84	28542.53	24071.77	25147.72	18073.68	13257.56	26637.81	25105.7	26314.7	24698.15	29889.19	26975.31	24602.46	28576.39	27802.37	10886.56	27769.07	29684.39	17747.79	24621.08	24438.64	23442.45	27696.81	11121.75	20704.41	23547.94	26343.2	25297.84	22216.04	26218.75	28776.68	36328.76	22659.5	27909.2	28474.98	24096.73	25072.18	20536.79	29671.17	30658.58	20366.91	28138.42	27880.36	9995.93	26220.24	29762.97
glyceraldehyde 3-phosphate dehydrogenase [EC:1.2.1.12]	K00134	26074.83	21569.8	27127.59	22911.62	24664.84	21371.73	12999.95	26255.44	25167.11	25406.89	24324.02	29747.25	26525.07	24735.63	27696.61	27276.12	16207.73	28030.86	27981.09	17985.1	22864.53	23964.62	23449.75	27018.2	17425.21	22178.37	27170.35	20283.74	26644.29	24140.02	26093.49	28045.36	29716.15	20001.92	27294.56	26122.69	23582.39	24317.28	22955.29	28022	30286.46	22975.69	27339.2	26504.1	9889.53	26036.12	28493.75
threonine-phosphate decarboxylase [EC:4.1.1.81]	K04720	35091.41	5428.9	24737.1	11297.35	24083.1	12633.82	527.36	31900.55	24417.62	19312.5	27594.98	35894.99	27174.67	18353.11	34463.91	35749.26	1625.76	44354	29420.24	4303.63	19510.1	26319.59	32285.56	39205.98	5033.4	25073.33	4212.53	12020.19	20320	27122.01	30616.07	41068.19	32500.42	17168.81	29656.64	32563.09	25391.68	28699.06	21233.67	32562.37	53227.74	17334.89	34131.71	31966.11	2559.52	18653.19	37096.38
two-component system, OmpR family, alkaline phosphatase synthesis response regulator PhoP	K07658	32611.25	6312.36	21853.33	18312.31	24508.34	13005.86	5771.25	31247.54	26067.98	24742.39	30009.75	33323.22	27521.09	18608.44	31419.92	27311.16	2484.7	42670.35	24816.66	5654.16	18473.77	22676.62	30564.24	32518.29	4601.39	25302.41	19131.58	19820.22	23417.4	25449.22	29767.85	29711.73	37262.48	19937.85	29384.91	29607.6	26491.84	29455.07	17154.64	32952.16	53221.37	16416.14	32757.09	30428.77	2812.9	18472.97	38341.35
acetate kinase [EC:2.7.2.1]	K00925	26461.63	14038.15	26967.87	26426.41	24597.18	17735.3	12525.41	25724.83	23876.25	26873.77	24555.74	29759.22	25362.8	27966.59	28536.81	27065.7	10203.76	27877.52	28147.87	18650.39	19231.66	26229.16	23422.37	27803.47	10805.35	22764.24	42453.27	25152.75	24367.77	22361.86	25317.88	27681.42	29513.73	19123.89	27588.64	28958.47	23748.36	24142.7	18817.19	28279.99	30290.41	23068.62	27696.39	26323.01	9585.71	26865.77	29185.61
orotidine-5'-phosphate decarboxylase [EC:4.1.1.23]	K01591	26622.83	13631.12	29511.03	28827.4	26530.15	18256.24	17433.14	25921.71	22591.97	24164.3	25691.71	34092.39	24657.91	25905.79	27731.89	26694.87	14547.86	28010.77	28729.84	22308.43	23626.94	21539.11	23253.85	27109.28	10318.85	22342.91	23548.77	24240.5	23488.41	20897.27	25108.55	29876.95	28918.06	22208.73	28013.8	28199.08	23752.06	23988.61	19414.56	26747.67	30158.88	18390.19	27003.34	27014.43	9696.28	34498.24	28733.67
NAD-dependent deacetylase [EC:3.5.1.-]	K12410	27775.6	13539.56	28696.06	23548.64	27462.42	17773.41	11416.44	29306.97	22649.81	23006	24944.78	33391.79	27036.71	24667.49	33781.06	35210.17	9585.56	29650.83	29558.28	15388.73	17844.22	22003.71	24625.95	35204.06	9998.95	20527.24	23592.94	19608.67	23352.93	21119.74	26997.19	36881.88	30006.33	18290.56	28784.24	30789.88	24861.26	25975.16	18689.93	28320.31	30532.48	18670.63	28556.77	26474.23	4829.21	27902.53	29598.72
replicative DNA helicase [EC:3.6.4.12]	K02314	26735.22	14211.55	28305.26	23592.47	24922.86	17523.97	12755.38	26131.41	24141.31	26645.18	24997.97	29804.36	26265.4	27370.98	27817.94	27586.8	11959.67	27948.01	29993.07	18816.13	26555.9	27317.31	24491.7	27596.37	13065.84	20358.74	27739.05	20422.7	26591.27	21569.3	25396.18	28200.12	30283.85	21802.51	28178.05	26070.7	23836.14	24877.5	19503.67	27755.07	30213.48	23160.78	28094.54	27103.42	9307.35	26346.94	28435.71
DNA polymerase III subunit alpha [EC:2.7.7.7]	K02337	26235.34	14083.61	26918.77	22786.59	24414.99	17439.73	12062.27	26041.72	26286.82	30635.77	24171.37	29743.32	25150.53	24235.26	27282.46	27309.2	10192.19	27706.3	27550.84	18504.15	22233.83	37933.83	23276.61	28594.61	12023.15	20577.81	23612.27	19614.75	31500.9	22200.42	25357.02	27695.98	29942.06	18389.7	27984.3	25607.92	23442.65	24788.97	18795.43	29398.74	30211.08	32527.51	27077.24	26511.34	9210.71	26184.07	28183.97
methionyl-tRNA synthetase [EC:6.1.1.10]	K01874	28004.93	13847.77	27675.2	24762.82	25016.75	17875.94	12939.41	27897.97	24233.75	29670.04	27456.48	30359.39	26071.61	24368.33	29903.39	27959.2	10160.76	28855.3	28318.34	16999.42	21958.78	26966.23	24115.82	28726.71	10319.41	20223.24	23555.77	20017.65	26196.23	22089.52	25645.38	27858.18	29865.53	17603.36	28533.67	25756.28	25671.36	27492.59	19130.16	28410.34	30978.58	23226.01	28779.64	28318.41	9474.71	27926.54	28677.97
twitching motility protein PilT	K02669	28608.39	13588.86	20674.23	11620.47	26803.69	16604.41	2395.44	30417.76	25373.23	24919.25	27481.2	33033.1	27175.68	15961.8	27648.54	25985.58	6647.41	43537.32	23656.5	5463.52	23939.81	19997.44	30091.72	31289.95	9073.18	29993.74	1470.61	26823.05	22891.62	29345.23	30225.01	29637.82	38781.35	18387.95	28866.45	35296.45	25034.37	25672.36	23287.37	29503.36	52601.58	17955.94	29962.1	33070.55	2697.31	16351.89	38669.08
DNA repair protein RadC	K03630	23970.5	35741.65	27317.43	14900.67	22057.71	29257.72	7257.66	24667.63	27447.42	25489.03	19703.68	27460.6	26249.9	23641.38	28335.74	27741.7	10773.05	27451.43	30171.42	15850.88	20486.41	31541.54	23704.07	25742.54	22604.24	23972.66	23954.09	15675.27	31994.57	28089.73	27101.15	25433.04	30082.25	15012.74	30636.39	23070.35	23200.46	20217.18	26875.56	27511.87	29908.44	32303.5	25774.07	24902.3	7975.78	16597.47	27259.33
repressor LexA [EC:3.4.21.88]	K01356	26504.39	13998.22	27272.48	24269.84	30373.27	17853.4	11280.61	30528.97	23990.96	26682.39	26392.05	33228.4	28865.28	20494.4	27462.96	26529.42	10076.11	29374.6	24520.49	15829.34	22887.74	20895.88	29341.96	29742.75	9927.81	22606.98	20498.02	14457.78	25918.02	20672.97	32024.53	30889.13	31194.08	18668.6	30393.15	23509.04	27531.96	27062.92	18494.63	27875.68	31842.28	18432.39	33380.19	29305.57	3768.38	29164.95	29833.35
succinyl-diaminopimelate desuccinylase [EC:3.5.1.18]	K01439	28083.56	13500.97	17918.4	31198.73	22745.97	16089.24	22642.42	26811.45	21533.15	19841.5	24732.86	28437.06	23149.49	12312.45	25761.36	21040.41	11444.64	38463.33	20907.6	19788.64	21818.59	24023.81	29066.23	26992.44	10914.18	26145.34	40080.65	25501.91	17134.98	26874.7	24956.96	27766.85	32477.23	24064.67	22409.9	28098.81	23078.25	24920.03	20312.27	22556.62	50848.39	17396.37	25842.23	26060.28	13456	24835.66	31285.66
competence protein ComEC	K02238	26607.91	14717.06	27643.28	18805.34	29154.07	18481.35	7242.31	29383.7	25990.21	28293.39	25409.46	26493.06	29031.66	24421.97	27803.56	28484.95	9739.36	28466.18	31903.59	11087.8	22790.62	28182.12	29639.77	29464.86	10317.17	20546.99	23547.77	18770.83	29438.53	22135.27	31854.55	28316.2	29893.65	13117.31	28695.39	25713.75	26238.14	26845.72	18931.73	29039.84	31207.13	24545.48	29634.34	27734.34	9560.69	20335.99	29098.92
phosphatidylglycerol---prolipoprotein diacylglyceryl transferase [EC:2.5.1.145]	K13292	31491	13885.51	21635.28	19677.17	23181.57	16758.46	6757.91	28758.93	24927.42	24083.29	26564.63	28629.5	24351.36	17528.7	29510.21	25888.45	8126.14	42203.34	24475.2	9063.05	21156.39	24261.77	30217.48	27954.9	10738.14	23134.14	20394.19	16545.17	23948.91	23788.88	26801.06	28745.38	37196.55	16102.96	28139.48	26559.92	24780.06	25805.19	24189.16	30873.5	53576.55	18855.04	28903.47	31321.89	8403.21	17880.07	36471.46
acetyl-CoA carboxylase, biotin carboxylase subunit [EC:6.4.1.2 6.3.4.14]	K01961	31519	13912.05	19517.92	19410.49	23842.07	14060.78	9241.16	28179.11	24337.67	23942.48	26441.48	26713.32	23758.93	28665.73	26389.98	24654.18	5157.76	43386.33	32596.11	7784.42	19341.04	23194.47	31500.1	27673.08	9939.9	23033.64	23522.86	19195.34	16200.85	28874.39	25881.35	29353.05	31706.5	13713.49	23138.96	29463.72	22859.46	25512.25	28775.39	30489.91	53447.61	18309.78	29712	32336.93	7905.29	17923.04	36111.11
polyphosphate kinase [EC:2.7.4.1]	K00937	31926.74	13393.47	24767.65	20716.11	25321.77	15655.06	11128.11	27432.91	20927.12	20462.28	28143.4	33967.84	23949.37	27215.2	29604.72	25238.13	7602.43	43423.38	32858.49	12350.8	22874.94	16490.15	31685.15	26585.76	9237.98	22123.5	1558.27	23862.28	15814.92	25074.14	26073.89	31166.3	31181.18	15484.58	28376.99	31430.28	24393.81	24521.24	27858.62	26406.61	54343.18	11754.69	28122.84	33837.45	2352.86	25745.31	35926.77
YidC/Oxa1 family membrane protein insertase	K03217	26409.67	14005.04	26891.25	27750.39	24425.03	18423.96	15872.71	25780.24	22843.87	24149.21	24302.8	29751.99	24768.17	28279.36	27305.81	26871.07	12650.29	27755.24	27530.6	17782.79	21942.95	20933.78	23350.79	26876.85	11330.74	20507.48	42629.02	19663.58	23879.92	21388.79	24962.9	27715.02	28915.13	19622.14	27011.2	26152.04	24267.71	23891.08	19627.55	26819.42	30233.01	18139.79	27372.09	26233.13	15446.71	26830.28	28715.36
UDPglucose--hexose-1-phosphate uridylyltransferase [EC:2.7.7.12]	K00965	31922.37	11988.27	22303.61	25557.99	21872.17	15811.59	16660.99	26587.47	24279.67	21347.52	25702.39	32560.08	21858.8	18165.62	29198.63	24134.04	10251.14	41819.4	18755.15	21107.76	20768.93	23956.76	24490.94	26070.58	10031.66	22708.23	20396.86	21038.2	17231.95	20913.17	24590.9	29022.29	30129.91	22032.55	26635.31	28956.61	23577.73	24669.66	23060.97	30293.81	53044.63	18376.33	25878.88	29435.74	8697.8	23514.8	35725.1
2-iminoacetate synthase [EC:4.1.99.19]	K03150	29950.31	14204.55	22940.25	13414.95	21626.88	15752.6	1528.11	27752.16	26163.89	20676.43	25471.15	34280.27	24925.16	22444.5	25298.66	26067.43	3737.61	44846.83	39658.03	6288.19	16130.04	24006.94	32299.7	29933.5	8955.03	25371.41	1333.94	14888.64	18850.59	29950.56	23861.24	31350.43	41238.9	17338.82	27539.37	30675.02	23425.02	24392.07	27892.47	30718	54920.77	19661.42	30958.59	34793.92	2383.62	17184.4	37636.04
dihydroorotase [EC:3.5.2.3]	K01465	26244.84	14128.07	28063.77	23807.55	25807.99	17570.03	12311.52	26989.24	22717.57	24484.88	24484.04	31832.82	26379.36	24292.26	27367.65	27126.53	14456.89	28442.44	30860.17	15766.95	27286.33	21030.19	23901.94	27673.44	12458.57	20455.8	25839	19558.99	24115.75	21296.53	25936.93	28364.98	29815.9	19768.81	28148.47	26698.53	25265.65	24355.98	19877.8	27678.74	30342.08	18293.44	27288.57	26899.6	9396.49	26433.14	29666.47
two-component system, response regulator, stage 0 sporulation protein A	K07699	34826.95	5916.28	23078.75	13438.97	25659.52	12561.25	668	31008.35	23502.98	22576.62	24484.08	31717.3	25406.42	14792.37	34419.67	34380.41	93.7	43295.38	21041.72	4657.66	15791.32	25297.87	31318.2	35166.25	5159.9	26766.75	8	19854.26	20924.84	27013.13	27030.53	39382.75	39064.85	16077.35	29154.75	33694.57	23420.92	25065.55	25366.03	31983.97	54548.62	15424.45	32642.25	34637.71	2025.15	18127.41	36957.38
UDP-N-acetylmuramate dehydrogenase [EC:1.3.1.98]	K00075	27808.63	13583.59	27646.53	24597.07	24997.52	17733.04	12922.41	27624.22	22723.84	27127.77	27327.34	30364.06	25017.08	24308.77	29870.56	27403.04	10161.76	28831.64	27901.17	15681.59	23880.67	21573.41	23971.87	28048.78	10356.51	20211.24	23552.77	20050.17	25082.7	23037.01	25509.05	27871.65	29555.73	18556.23	28132.14	25634.45	25511.86	27126.61	19210.03	27530.74	30845.58	18130.36	28382.14	28114.43	9433.21	27511.21	28612.97
glucose-6-phosphate isomerase [EC:5.3.1.9]	K01810	26405.63	13822.76	26888.45	22828.4	24748.1	17355.46	15777.91	25833.72	23544.17	26788.94	24620.68	29721.89	25077.91	23908.93	28214.89	27169.7	10174.76	27695.05	28260.84	16728.26	22258.08	26716.91	23238.37	27636.61	10753.01	20221.74	23683.02	25000.67	25976.62	21264.84	25188.88	27604.48	29341.73	18205.56	27371.97	28493.78	23603.11	24027.44	18729.36	28203.74	30176.08	22836.11	27538.31	26271.93	9252.21	26076.04	28864.97
type IV pilus assembly protein PilC	K02653	28563.48	6141.89	20641.25	11540.5	26625.28	12907.81	1882.08	30982.5	26211.58	26273.05	27175.64	32954	26686.01	15690.19	27274.33	25748.41	4081	43174.58	23777.33	4662.8	18876.59	24456.84	30106.02	31851.55	3858.33	26197.75	87.33	26223.73	23327.05	25645.86	29696.83	29577.52	38656.98	18254.58	29107.48	35249.5	24989.58	25960.15	20012.47	32522.8	52565.75	20377.23	29847.26	33076.78	2449	16631.58	38665.75
adenosylcobinamide kinase / adenosylcobinamide-phosphate guanylyltransferase [EC:2.7.1.156 2.7.7.62]	K02231	31211.46	13532.79	23658.48	11222.01	25902.61	15793.07	1071.11	30563.38	26041.37	20103.28	27012.57	33106.59	29509.98	18590.37	28087.39	27151.08	3175.43	41871.65	28974.89	6103.92	21606.29	23395.57	30781.48	30993.53	9137.43	24819	4222.86	9034.03	24121.61	28369.7	35874.4	30463.77	36761.6	16402.08	29293.99	23962.92	25957.26	27958.28	20579.37	28136.53	51882.85	18298.24	29928.85	29302.53	2038.44	15897.14	36318.13
phosphatidate cytidylyltransferase [EC:2.7.7.41]	K00981	25980.13	20794.76	26876.53	22722.9	24347.18	20863.29	12577.66	25983.3	23765.84	24631.1	24172.18	29607.89	24763.91	24502.26	27505.06	26724.87	11722.68	28023.3	27685.26	17133.68	22192.91	22656.08	23251.79	26716.28	14395.01	21818.91	23553.6	19832.67	24020.2	23284.34	25551.21	27638.31	29345.06	17776.23	26884.97	25610.78	23331.36	23634.11	21567.44	26787.07	30161.41	21270.61	27003.81	26175.26	9177.63	25842.54	28171.3
zinc transporter, ZIP family	K07238	27832.88	14925.28	24249.61	12863.35	31426.47	17517.06	3258.41	32205.1	27175.17	35021.73	26090.34	25880.75	33966.22	16181.43	30471.79	28316.2	5177.81	26624.17	24278.12	7670.43	17037.67	32894.18	28763.43	31216	10528.56	18097.81	1484.11	17872.56	34870.93	20763.95	38359.73	28238.33	34821.93	13702.96	31675.51	22324.42	27614.98	29516.88	14142.68	29773.27	29284.05	28957.89	30457.39	27627.71	7685.79	19072.16	29339.46
ribose 5-phosphate isomerase B [EC:5.3.1.6]	K01808	28667.39	6223.94	28210.74	13549.73	28802.24	13080.21	2200.78	31948.9	21816.22	27388.44	24815.03	31995.29	28578.6	20823.91	34360.3	37117.66	2774.98	32214.53	31787.41	4667.67	17375.51	19441.04	26861.9	36154.3	5508.32	19952.36	4567.4	21295.68	24291.58	22799.29	27541.28	38102.64	34006.64	12582.72	30851.65	34652.35	26756.51	26747.88	23673.2	29805	33462.82	14870.85	35274.93	34500.97	2781.87	20629.26	30963.25
translation initiation factor IF-2	K02519	26661.63	13650.26	27518.2	23012.4	25262.85	17442.21	12023.41	26290.97	22824.17	24776.77	24397.18	30915.89	25093.91	25126.93	27631.39	26829.2	10160.76	28973.3	28244.84	15434.26	21986.58	20977.91	23821.12	26811.61	10323.01	20121.24	23580.27	22607.67	23471.87	21824.34	25215.88	28859.98	30801.73	17595.56	27519.97	28625.78	24077.36	23880.44	22740.86	27218.74	31274.08	17914.36	27791.14	29685.93	9188.71	26797.54	28844.97
nitrogen fixation protein NifU and related proteins	K04488	26464.83	13296.77	27577.78	23678.55	25913.4	19370.97	12015.41	26907.27	22710.34	24438.46	24206.63	34658.5	25916.2	19516.53	30458.13	25812.29	10155.64	28415.85	25772.78	15234.59	21786.8	20752.35	23094.48	27663.16	10223.98	20163.31	20534.02	19630.42	26985.79	20146.63	26495.73	28430.55	29488.88	18603.63	32897.48	26695.67	27423.56	24114.13	17977.99	28267.41	30360.55	18501.55	26937.39	28155.31	9144.38	26995.57	29602.71
phospho-N-acetylmuramoyl-pentapeptide-transferase [EC:2.7.8.13]	K01000	26763.63	13653.26	27494.7	23074.9	25239.35	17424.21	12015.41	26114.47	22737.67	24777.27	24340.18	30860.89	25091.41	24987.43	27614.39	26831.7	10160.76	28972.3	27896.34	15875.26	21788.58	21189.91	23756.12	26804.61	10249.51	20048.24	23549.27	22304.17	23514.37	20771.34	25144.88	28838.98	30782.23	17580.56	27505.97	28655.28	24068.36	23863.44	22211.86	27204.74	31288.08	17909.36	27637.14	29655.43	9180.71	26781.54	28857.97
carbamoyl-phosphate synthase small subunit [EC:6.3.5.5]	K01956	25812.63	13783.01	26840.95	26236.34	24363.77	17873.44	15263.41	25639.86	22338.66	24033.27	24159.79	29600.89	24633.35	23951.93	27068.31	26599.7	10184.76	27683.49	27422.31	17131.42	22054.16	20563.9	23201.45	26619.74	10286.68	22262.41	42539.69	19617.17	23314.84	21809.73	24782.71	27590.7	28895.23	18492.23	26846.97	25555.25	23403.11	23590.99	18811.19	26735.32	30057.74	17852	26914.72	26156.93	9553.71	26740.66	28163.5
small subunit ribosomal protein S4	K02986	26042.88	13788.57	27087.95	22775.77	24507.6	17402.19	12054.41	25847.97	24797.25	26837.02	24146.43	29641.89	25232.16	24017.93	27230.39	27180.45	10162.26	27680.55	27605.59	16539.72	22142.08	27840.58	23254.87	27512.36	10306.51	20188.49	23548.27	19607	26205.08	20848.17	25456.38	27957.73	29517.48	17725.31	27271.72	25608.78	23460.11	24455.59	18706.86	28693.24	30168.33	24594.01	27072.14	26450.51	9528.46	25996.79	28221.22
undecaprenyl diphosphate synthase [EC:2.5.1.31]	K00806	26042.88	13769.57	27086.95	22750.52	24619.6	17400.69	12048.16	25836.72	24631.75	26774.52	24156.43	29641.64	24968.41	24032.93	27234.89	27193.2	10160.26	27686.55	27787.34	16550.22	22134.08	27925.33	23270.87	27535.11	10410.51	20197.24	23548.27	19534.25	26149.33	20877.17	25392.38	27890.23	29633.48	17589.56	27320.72	25613.78	23423.11	24461.84	18804.11	28694.24	30317.58	24097.01	27083.14	26465.51	9528.21	25997.29	28262.22
GTP pyrophosphokinase [EC:2.7.6.5]	K00951	25963.73	13932.66	30635.62	22830.17	24663.7	17450.83	12016.66	25609.56	22429.01	24583.85	24265.31	29626.28	25858.94	28891.73	27299.49	28591.45	10171.88	27681.87	34560.54	15504.43	22362.07	21045.64	24359.96	26739.56	10446.38	20346.17	26631.52	19939.72	23744.9	23315.34	24945.54	27649.5	28940.38	17574.99	27396	25599.78	23402.16	23834.65	19454.33	26757.67	30233.78	17880.31	27291.06	26189.95	9191.29	25949.79	28205.34
Cys-tRNA(Pro)/Cys-tRNA(Cys) deacylase [EC:3.1.1.-]	K03976	26066.33	13871.9	24065.7	22633.52	24297.85	16625.97	12237.41	25699.97	24790.92	27702.6	23928.05	29624.39	23479.58	23895.6	27182.56	25452.67	12465.76	27672.47	27311.51	17459.55	16944.75	32166.33	23219.12	27847.98	10722.48	20090.49	23396.27	19411.5	27479.31	20565.84	25127.05	27665.98	29514.73	19403.31	27069.64	25554.78	23340.16	24115.26	19301.61	28378.74	30075.58	27580.51	26948.37	26373.01	8889.71	25920.91	27918.47
small subunit ribosomal protein S14	K02954	25949.43	13925.39	26868.45	26196.4	24389.8	17782.09	15613.51	25672.57	22348.37	24127.74	24222.98	29622.89	24690.91	20091.23	27226.89	26681.2	12588.66	27693.25	27517.84	17295.09	21820.13	20884.71	23244.72	26728.11	10738.84	20022.32	42585.02	19443.75	23804.34	19888.82	24831.21	27653.18	28896.73	18702.81	26900.47	25618.81	23431.41	23683.94	19337.25	26747.14	30137.28	17889.61	27113.94	26192.43	9702.31	26763.34	28184.77
two-component system, OmpR family, sensor histidine kinase KdpD [EC:2.7.13.3]	K07646	28475.36	13352.67	25695.32	13988.76	28334.54	15772.87	1978.11	31662.48	22491.27	24542.9	28031.61	37337.47	30230.4	21813.07	30144.64	26989.04	2697.63	32761.45	27977.19	5392.79	25581.02	13841.52	26964.51	32280.98	10820.05	23511.5	4258.36	18320.63	16238.61	27246.08	31256.43	31076.6	28201.37	19855.51	30787.38	34081.15	29648.31	28120.18	23219.4	28520.33	33237.8	13363.29	30309.58	33590.5	2015.34	20303.5	33487.18
methylglyoxal synthase [EC:4.2.3.3]	K01734	30336.36	13542.7	25097.32	11434.08	27667.34	16621.03	1079.36	32461.43	24831.04	23211.66	24211.14	35266.42	30493.55	18734.6	32530.21	35992.56	5041.43	30975.32	22933.64	5752.92	19092.09	23992.07	25822.88	39561.8	10141.15	22149.68	4279.86	9426.81	23202.66	22527.21	30661.43	39110.6	33121.3	18656.16	30077.48	30319.58	26304.31	27615.37	18158.19	31245.43	31365.35	19045.19	33456.98	28444.13	2029.69	19342.34	31343.38
3-deoxy-7-phosphoheptulonate synthase [EC:2.5.1.54]	K01626	29840.67	26170.4	21467.47	26275.38	18921.94	22967.75	13931.96	22395.36	21634.92	12919.07	25176.97	35173.29	16340.77	14774.48	26312.05	22055.08	17872.46	42694.37	20170.6	20637.07	21116.98	18710.44	23296.79	23944.95	19825.14	28109.24	4246.7	19897.06	13414.44	25355.82	18080.54	29553.76	29275.23	19831.19	23856.13	29226.11	21342.67	21032.02	28317	25080.61	52007.96	18179.13	22753.63	26306.53	13062.04	29967.19	34188.72
glycerol-3-phosphate dehydrogenase (NAD(P)+) [EC:1.1.1.94]	K00057	26283.93	13632.26	27456.7	22931.7	24952.25	17413.21	11811.41	26075.97	22613.17	24220.37	23874.98	30891.39	24656.11	24974.83	26464.39	26418.2	12527.76	29005.8	27039.84	15776.76	21859.28	20837.41	23766.32	26450.71	10786.01	20298.49	23548.27	17365.22	23815.52	23087.49	24950.88	28897.18	30924.53	20594.81	27397.17	25916.78	23841.36	23821.44	23233.21	26633.34	31236.08	17823.36	27024.14	29795.33	9183.71	26751.54	28184.47
DNA polymerase IV [EC:2.7.7.7]	K02346	25966.93	13868.93	27562.45	23511.8	25816.17	17340.13	9134.41	26621.47	22380.17	25350.21	24931.31	30996.89	26855.28	23489	28455.56	27723.03	10124.26	27332.38	30860.51	14800.76	17773.2	21067.91	24066.82	28366.71	10415.51	22780.24	23337.52	22395.3	25143.05	22336.24	26117.21	27306.68	28068.03	18695.56	28398.7	26581.95	25361.28	24310.27	15720.29	28203.01	29642.75	18320.11	31449.14	23504.66	8729.21	25741.37	30069.8
uridine kinase [EC:2.7.1.48]	K00876	28399.75	14269.16	27928.75	13796.71	25993.04	17555.13	5166.16	25572.7	24884.83	25950.81	21129.29	25888.96	30909.62	28951.8	27460.61	31138.53	5162.46	26422.58	34724.88	10521.26	21390.83	30893.68	24697.39	27695.89	10593.36	21880.75	26426.94	14778.97	30670.47	23703.67	31579.62	28115.56	29504.55	14482.67	28131.27	23501.68	23866.03	24315.03	18980.5	28634.11	29440.23	24480.1	29071.42	25275.41	8373.27	16754.83	27806.27
tryptophanyl-tRNA synthetase [EC:6.1.1.2]	K01867	26038.34	13888.89	26871.02	22678.51	24356.99	17238.64	12032.52	25768.23	23565.99	26276.91	24148.04	29627.32	25117.78	24007.93	27219.18	26877.2	11210.5	27677.04	27515.84	16368.07	21864.5	26538.26	23244.69	27342.61	11581.03	20160.64	24743.55	19456.79	26234.59	20972.02	25014.73	27650.98	29215.9	17595.17	27253.14	25599.06	23393.65	24015.15	18692.53	27618.74	30153.08	22760.9	27008.15	26276.6	9179.85	25941.69	28169.97
phosphoribosylaminoimidazolecarboxamide formyltransferase / IMP cyclohydrolase [EC:2.1.2.3 3.5.4.10]	K00602	25974.43	13805.25	30516.62	22794.77	24559	17284.4	12015.41	25706.51	22210.84	24331.43	24297.68	29630.28	25394.64	28105.53	27267.67	28416.93	10157.88	27682.7	36761.12	15197.93	21917.7	21031.64	24269.99	26737.29	10383.46	20081.57	23633.52	19637.92	23812.57	22439.94	24925.17	27649.1	28925.25	17581.99	27111.15	25599.78	23403.91	23676.31	19380.73	26747.07	30226.78	17876.36	27181.82	26187.72	9159.04	25899.45	28197.09
tRNA dimethylallyltransferase [EC:2.5.1.75]	K00791	25960.43	13930.08	30531.62	22772.7	24566.8	17311.5	12015.41	25700.56	22233.34	24391.58	24328.51	29616.28	25584.07	28297.83	27252.32	28417.28	10160.88	27679.7	33169.79	15372.93	22060.2	21035.64	24293.76	26735.79	10265.71	20065.17	26564.52	19508.92	23640.17	22386.94	24883.87	27642.3	28932.58	17583.49	27161.13	25599.78	23394.16	23704.48	19371.73	26747.07	30158.28	17876.56	27194.89	26186.05	9181.04	25905.62	28197.84
phosphate transport system permease protein	K02038	27618.25	13439.01	24523.78	24484.37	24284.97	17402.73	12426.74	26548.92	23030.01	24805.03	26812.79	30155.64	24553.47	23672.79	29418.74	25544.65	9617.26	28787.88	27659.26	14957.43	25199	22046.58	23458.52	27709.14	10121.73	20064.64	23419.44	19390.17	22998.8	20657.09	25531.35	27909.53	29263.31	17576.56	26953.2	25563.28	25245.16	27184.11	18735.78	28409.41	30155.58	19149.08	27225.89	26795.76	9073.46	27369.83	28594.47
histidinol-phosphatase (PHP family) [EC:3.1.3.15]	K04486	28200.5	6622.24	25453.27	12903.25	24671.44	14709.91	7769.3	26220.66	23034.34	29827.08	24539.23	29441.81	28672.84	21295.57	34767.98	27595.45	3068.02	28498.81	30902.97	6815.03	16170.99	25580.38	24904.59	28837.96	6814.79	21450.77	239.5	39977.09	27858.11	21787.13	26454.58	27097.02	31999.72	18260.21	32934.62	37216.88	27086.09	24567.09	18836.5	31911.18	31346.12	21564.35	29944.7	30483.82	6759.06	18639.85	31265.5
hypoxanthine phosphoribosyltransferase [EC:2.4.2.8]	K00760	26035.88	13868.7	27042.2	22738.24	24562.43	17583.55	11761.66	25922.03	24928	26953.52	24162.98	29610.39	25293.63	24022.43	27423.72	27252.95	8616.76	27665.27	27475.45	16773.18	18234.99	28009.83	23275.54	27591.55	9356.72	20149.69	23499.48	19550.87	26043.69	20160.11	25515.29	28037.84	29646.98	15112.89	27341.72	26075.14	23481.11	24552.86	17919.78	28869.16	30160.66	24681.2	27070.39	26571.51	9549.96	26068.97	28537.36
threonyl-tRNA synthetase [EC:6.1.1.3]	K01868	26072.63	13685.26	26996.2	22674.4	24375.85	17242.21	12030.41	25785.97	23562.17	26351.94	24255.18	29657.89	24912.91	24248.93	27299.39	27136.2	10161.76	27855.3	27645.84	16372.26	21809.58	26687.91	23491.12	27392.61	10314.01	20385.24	23548.27	19464.67	25977.87	20880.34	25150.88	27718.98	29283.73	17580.56	27441.97	25663.78	23458.36	24031.44	18647.86	27673.74	30239.08	22774.36	27025.14	26293.93	9178.71	25970.54	28194.97
recombination protein RecA	K03553	26033.63	13683.26	26867.2	22681.4	24358.85	17244.21	12031.41	25794.97	23559.17	26272.77	24146.18	29643.89	24746.91	24179.93	27221.39	26893.2	10159.76	27678.3	28703.84	16396.26	21827.58	26546.91	23335.12	27342.61	10312.01	20319.24	23589.27	19468.67	25972.87	20886.34	25006.88	27652.98	29219.73	17580.56	27237.97	26073.78	23354.36	23982.44	18661.86	27618.74	30154.08	22758.36	27008.14	26298.93	9178.71	25940.54	28425.97
phosphate transport system permease protein	K02037	27610.75	13439.01	24504.78	24482.87	24284.47	17399.73	12424.24	26522.42	23026.51	24790.03	26812.79	30153.64	24554.47	23718.79	29415.24	25530.65	9616.76	28781.88	26458.76	14930.93	25151.5	22036.08	23439.52	27709.14	10109.73	19835.89	23419.44	19387.42	22994.05	20635.34	25527.85	27909.53	29259.31	17570.81	26952.2	25554.28	25245.16	27184.11	18716.03	28409.41	30154.58	19147.08	27222.89	26795.76	9068.96	27369.83	28594.47
tyrosyl-tRNA synthetase [EC:6.1.1.1]	K01866	26031.63	13706.26	26885.2	22704.65	24403.85	17242.71	12036.66	25786.22	23759.67	26348.77	24146.18	29637.14	24926.66	24007.93	27216.89	26877.45	10159.76	27676.3	27519.09	16364.76	21821.58	26581.16	23240.12	27344.86	10319.01	20092.49	23548.27	19546.42	26090.62	20897.34	25079.88	27725.48	29231.73	17716.31	27237.97	25598.78	23398.36	23991.19	18669.61	27620.74	30155.83	23467.36	27032.39	26277.93	9179.96	25950.04	28169.97
16S rRNA (cytidine1402-2'-O)-methyltransferase [EC:2.1.1.198]	K07056	25951.63	13911.33	27876.62	22765.7	24622.3	17375.95	12010.41	25690.56	22210.34	24597.41	24316.38	29616.28	25831.07	28753.33	27100.32	27144.58	10169.13	27680.2	33292.79	15303.51	22448.2	20988.14	24327.76	26643.49	10289.51	20040.17	26496.52	19512.92	23607.57	22563.61	24843.37	27589.3	28899.58	17582.49	27362.13	25594.78	23364.96	23771.98	19434.98	26745.07	30154.28	17868.06	27176.46	26171.55	9176.04	25934.82	28168.34
pyridoxine kinase [EC:2.7.1.35]	K00868	26430.71	20913	26317.98	23171.45	24337.62	20340.33	12445.65	24777.76	22406.2	23301.84	24252.61	29482.92	23611.21	23874.22	27596.95	26361.56	12718.87	28074.01	27304.16	16663.02	18621.45	21264.88	23294.34	26543.08	15716.85	19537.29	24631.55	19755.79	22039.87	22241.87	25505.4	27681.71	29306.13	16655.09	26217.43	25917.12	23955.33	23288.11	21482.14	24069.67	30227.84	20688.02	27099.7	26087.3	13012.77	25482.8	28119.22
16S rRNA pseudouridine516 synthase [EC:5.4.99.19]	K06183	29517.74	13920.53	21858	16209.85	23912.85	16669.05	3336.71	27297.94	24941.11	21207.76	23460.2	31505.4	27754.4	19610.83	27875.38	27407.15	8164.87	29016.86	20898.07	8536.82	19537.83	23911.09	23232.1	31166.95	12314.44	24810.88	20290.94	21383.1	24223.39	25193.44	28587.45	29117.14	31501.05	22440.64	26725.91	30372.72	25853.91	24862.39	18971.88	30777.23	31098.85	18654.01	31720.67	26704.31	13746.11	17961.75	31312.01
preprotein translocase subunit SecA [EC:7.4.2.8]	K03070	26404.77	13822.76	26886.75	23830.97	24419.63	17831.4	15462.31	25748.23	22608.74	24135.44	24206.68	29730.49	25180.15	24265.06	27273.56	27027.07	10227.69	27725.72	27526.24	16120.96	21974.12	20923.75	23376.59	26857.01	10897.41	20422.9	23761.02	19753.3	23421.09	21275.9	24914.24	27684.31	28914.93	17590.89	26981.4	25647.55	24137.01	23820.39	18760.86	26788.17	30205.88	18103.68	27240.64	26195.53	14764.31	25919.27	28422.27
excinuclease ABC subunit C	K03703	25951.08	13745.79	27054.45	22759.15	24490.9	17324.49	12329.31	25738.87	23485.47	24679.22	24142.63	29629.39	25257.16	24067.63	27231.89	26983.45	12537.36	27676.85	27593.09	15631.59	22097.28	22158.86	23254.27	26894.86	10824.84	20187.57	23548.27	19646	24007.24	21029.27	25312.21	27958.53	29205.48	19750.56	26917.72	25600.91	23438.31	24142.44	19526.15	27820.84	30173.13	19504.86	27054.34	26348.43	9525.36	25886.99	28222.92
preprotein translocase subunit SecY	K03076	26400.97	13788.76	26884.25	23827.67	24418.23	17826.4	15460.31	25745.23	22604.24	24132.84	24203.88	29713.49	24678.45	24264.66	27270.06	26818.07	10227.69	27725.72	27524.24	16110.96	21889.17	20922.75	23338.39	26848.41	10830.41	20412.4	23718.02	19622	23417.69	21179.5	24913.74	27672.61	28910.13	17588.89	26979.7	25647.05	24133.51	23818.64	18742.26	26781.07	30205.88	18098.68	27229.14	26195.13	14762.81	25918.77	28419.77
D-aminoacyl-tRNA deacylase [EC:3.1.1.96]	K07560	26172.96	13463.59	27302.7	22848.73	26366.85	18217.04	11695.24	25823.14	22181.67	24138.77	24627.51	29592.39	24638.91	25238.26	27225.06	26666.2	13054.76	27927.8	27491.34	14985.26	21736.91	20875.41	23232.45	27034.28	10203.18	22111.41	23546.27	22698.67	23370.04	20748.84	24991.05	27631.15	28889.73	17580.56	27136.47	28163.28	23691.19	23775.94	19096.36	26733.07	30006.08	17858.36	26981.14	26344.1	9244.71	25919.04	28535.47
ketol-acid reductoisomerase [EC:1.1.1.86]	K00053	26870.88	13252.11	29404.7	24649.56	26472.85	17115.95	14146.24	24672.62	19412.59	23816.68	26003.72	33890.47	24744.19	21685.75	28648.81	25954.7	12132.26	28155.58	27811.4	19077.13	21715.16	18252.99	23287.03	27083.59	9518.69	21952.33	4501.69	29612.67	20840.14	20310.15	24832.89	29463.62	28006.81	20140.98	28230.05	30995.25	23518.36	23429.44	18423.02	23814.65	29492.75	16497.1	27007.47	26766.85	8418.13	33154.23	29328.08
DNA processing protein	K04096	25951.68	13685.38	27064.25	22807.12	24566.27	17361.51	12042.41	25759	23784.67	24808.99	24146.32	29665.41	25659.56	24106.1	27237.79	27046.73	10150.76	27674.17	28170.77	15489.76	22342.98	22200.97	23736.07	26896.65	10436.01	20150.57	23550.27	19834.97	23787.35	20854.37	25368.88	28014.54	29214.05	17860.99	26986.85	25600.39	23486.58	24111.5	18859.08	27812.17	30170.61	20010.22	27076.59	26359	9525.79	25908.58	28253.11
beta-glucoside PTS system EIICBA component [EC:2.7.1.-]	K02757	21932.79	5351.61	17566.42	27474.57	17970.49	12376.17	9595.91	17818.39	21888.53	24408.38	19589.06	29897.13	18633.16	10300.8	18349.9	12878.15	21079.72	28137.48	17308.91	23744.55	16540.08	45899.67	16855.02	18766.63	16276.69	36854.55	38783.25	20946.22	29969.91	33407.01	18700.36	18369.63	27165.22	42961.22	23756.55	24855.69	24525.51	24355.55	32285.73	21832.58	32806.85	37369.57	19086.01	27753.07	12833.62	25112.96	20940.07
pyrroline-5-carboxylate reductase [EC:1.5.1.2]	K00286	25952.38	13570.22	27047.2	22757.3	24470.77	17187.13	12029.41	25910.26	23472.25	24653.68	24155.77	29701.89	25181.24	23911.93	27234.64	25997.95	11187.93	27671.72	27643.34	15432.2	22490.92	22279.91	23234.2	26902.36	10120.56	20308.78	23740.65	19737.54	23632	22091.68	25340.97	27960.73	29212.65	18648.31	26913.69	25601.78	23425.61	24105.86	19276.86	27821.57	30279.33	19504.03	27187.22	26377.1	9378.21	25867.08	28262.22
ribonuclease J [EC:3.1.-.-]	K12574	26127.16	6416.28	22556.98	27490.82	23644.71	14272.62	16414.1	26060.17	23642.71	25368.63	24185.03	28649.02	23383.68	22139.23	27779.74	25389.94	10585.26	26145.89	22715.74	17753.39	21538.78	26045.26	21773.16	27917.86	6674.69	21210.98	38347.16	22293.46	25648.81	18821.97	24492.73	26639.48	27164.38	21117.53	26407.64	25972.37	23846.92	23928.47	12826.63	30214.26	29254.76	20981.66	27219.44	22866.51	15623.32	26144.68	28756.05
ribonuclease HI [EC:3.1.26.4]	K03469	25478.5	13746.15	26779.72	24954.02	24358.91	17170.82	15001.72	25398.52	22065.77	23975.03	24024.03	29465.52	25007.05	27732.37	27111.46	26499	10118.86	27642.27	23773.27	16707.02	21572.19	20874.9	23036.22	26487.67	11207.32	17743.9	42565.02	19346.69	23238.91	20319.91	24757.86	27580.16	28828.93	17056.22	26750.41	25055.86	22589.8	23355.71	19008.28	26657.11	30213.01	17576.2	26667.54	26118.53	3795.86	26680.95	27640.41
lysyl-tRNA synthetase, class II [EC:6.1.1.6]	K04567	25397.17	20936.96	26225.52	22640.05	23544.65	20606.91	12586.19	25573.42	23404.99	24052.94	24048.71	28439.32	24861.95	23574.93	27118.71	26789.87	12762.28	26746.14	27609.84	17984.59	21607.16	22941.4	22792.03	26693.95	15492.76	21974.6	23823.64	16998.89	23992.52	23429.29	25278.1	26473.31	27487.73	17796.5	26289.14	22716.92	22655.15	23457.32	17999.21	26335.4	29299.41	21249.44	26589.99	22744.93	9265.88	25019.02	27542.3
DNA ligase (NAD+) [EC:6.5.1.2]	K01972	25287.34	21087.89	26269.35	22462.51	23463.32	20626.97	12580.27	25617.56	23394.16	24226.24	23998.04	28438.32	24811.78	23604.26	27278.1	26736.87	12768.67	26736.04	27195.51	17138.49	21802.83	22699.18	22792.36	26893.28	15542.03	21897.56	24851.88	16979.79	24355.67	23425.27	25267.06	26444.31	27474.23	17792.59	26344.14	22593.06	22639.65	23501.82	17998.86	26318.07	29146.41	21238.9	26656.82	22747.93	9183.52	24891.69	27594.3
nicotinate-nucleotide adenylyltransferase [EC:2.7.7.18]	K00969	26124.13	13599.26	27163.7	22832.4	24588.85	17253.21	12017.91	25908.97	22722.17	24259.27	24504.18	29794.89	24978.41	24073.43	27320.89	26981.7	10176.26	27888.3	27682.84	15312.76	22215.08	20906.41	23351.12	26806.61	10825.51	20271.74	23548.27	19491.17	23567.87	21377.84	24898.38	27696.98	29545.23	18182.56	27159.97	26123.28	23490.36	24048.44	18701.86	26819.74	30178.08	17888.36	27183.97	26726.43	9208.21	25999.54	28476.97
DNA polymerase V	K03502	26978.28	20430.25	24332.07	17286.43	25846.42	19949.14	16432.67	28286.24	20704.69	20439.13	26627.53	30430.32	25947.78	18105.45	29644.59	25232.91	17072.89	28320.97	20605.6	15308.28	15276.12	15072.52	27267.17	27641.15	20481.83	21393.3	2425.74	25314.03	18735.49	25840.45	32723.87	29151.27	21400.7	24525.83	26881.15	28712.66	25910.93	24873.07	20858.34	24415.84	28994.96	14743.3	28185.4	26451.6	8127.75	27078.6	28356.68
ATP-binding cassette, subfamily F, member 3	K06158	25490.05	13309.51	26046.37	17702.95	22187.22	16593.21	6596.41	26650.22	24635.84	27135.74	22888.13	27338.78	27039.48	26393.5	26681.65	28152.41	5761.38	28157.94	35870.96	9601.26	21426.04	27395.89	25077.26	27875.48	10457.92	18262.25	26471.69	14836.34	25966.48	22732.53	26505.2	26703.88	30361	13205.07	27448.96	24077.03	25358.96	24500.97	18891.4	29947.66	30342.53	24219.4	30899.37	25715.05	8813.12	17757.74	29313.09
UDP-N-acetylmuramoyl-tripeptide--D-alanyl-D-alanine ligase [EC:6.3.2.10]	K01929	25953.63	13590.93	26872.2	22664.4	24360.52	17166.88	12015.41	25693.64	22233.84	24145.44	24151.85	29620.56	24784.24	24068.6	27221.39	26698.53	10159.76	27675.3	29002.51	15691.26	22095.25	20945.24	23720.12	26717.61	10342.01	22514.82	23548.27	19641.42	23432.79	21936.26	24851.55	27633.98	28953.4	18541.64	26960.3	25598.78	23337.03	23634.11	18835.28	26746.07	30177.08	17875.36	27026.14	26180.6	9181.04	25829.87	28191.97
branched-chain amino acid aminotransferase [EC:2.6.1.42]	K00826	26058.13	13493.34	26855.12	22711.7	24193.6	16882.13	8862.16	25767.64	23515.67	26250.44	24077.85	29567.22	24639.24	23888.92	27019.06	26443.03	10162.76	27668.88	23783.76	15238.26	20737.33	25927.41	23135.12	27296.61	10176.35	20095.41	23490.19	19320.17	24270.72	20634.67	24901.05	27517.81	29183.56	17580.56	27219.9	25616.11	23309.61	23974.78	18670.52	27719.07	30155.08	22997.03	26886.14	26263.26	9312.96	25853.71	28140.97
CDP-diacylglycerol---glycerol-3-phosphate 3-phosphatidyltransferase [EC:2.7.8.5]	K00995	26123.96	13237.82	25603.37	28132.68	25948.68	17817.77	11744.49	24784.64	22138.75	21488.19	25159.52	34084.22	23594.58	22013.51	27449.31	24804.78	13291.26	27938.13	19351.43	15348.89	20107.24	20264.83	22411.53	26899.28	10505.1	22258.91	20654.27	22695.25	21429.75	19035.75	24684.05	29543.98	28812.15	18477.39	26596.14	28194.61	23532.94	23641.67	18189.19	26645.57	30267.08	18324.76	26112.97	25418.85	9587.96	34327.87	28678.72
exodeoxyribonuclease VII small subunit [EC:3.1.11.6]	K03602	26087.63	13575.76	27240.87	22684.4	24699.18	17140.71	12015.91	26737.97	22256.67	26439.77	24390.02	29562.72	24854.41	24047.09	27392.39	26336.53	10160.26	27686.13	27509.51	15311.43	19966.91	20310.91	23631.62	26808.11	10245.18	20082.24	23550.27	19861.67	21693.37	21905.17	25032.88	27603.81	29000.23	17585.89	27795.97	25633.11	23444.86	23718.44	19079.69	26862.24	30169.58	17897.86	27906.14	27625.43	9166.21	25840.04	28178.97
excinuclease ABC subunit B	K03702	25962.83	13590.73	26901.2	22688	24415.12	17178.48	12015.41	25682.57	22225.57	24244.64	24197.51	29686.69	24715.58	24099.8	27329.06	26866.53	10159.96	27719.43	28241.31	15460.46	21994.65	20997.11	23314.32	26743.61	10933.41	20399.24	23548.27	19578.6	23406	21415.14	24869.41	27670.98	29057.33	18037.16	27051.3	25617.85	23378.03	23638.17	19417.39	26765.21	30336.95	17881.16	27245.14	26285.06	9223.11	25945.87	28195.1
riboflavin kinase / FMN adenylyltransferase [EC:2.7.1.26 2.7.7.2]	K11753	25949.13	13576.26	26960.7	22716.9	24424.85	17314.21	12015.41	25846.97	22443.17	24356.77	24236.18	29692.89	24939.41	24525.93	27257.39	26773.2	10159.76	27675.3	27769.84	15411.76	21985.08	20885.41	23276.12	26733.61	10363.01	20112.24	23548.27	19774.17	23626.37	21788.84	24923.88	27660.98	28934.23	17593.56	27113.97	25602.78	23339.86	23769.94	19199.86	26750.74	30259.08	17877.86	27216.64	26215.93	9165.21	25885.54	28185.97
large subunit ribosomal protein L31	K02909	25958.54	13904.93	26860.02	22695.51	24340.79	17166.84	12028.67	25667.63	22264.29	24141.45	24153.24	29612.32	25133.78	24011.13	27225.43	26684.2	11222.6	27676.84	27514.84	15343.82	21794.7	20919.71	23248.09	26726.61	11546.03	20133.89	24849.55	19458.79	23458.54	20987.87	24856.73	27638.78	28904.9	17602.92	26900.14	25606.86	23378.85	23676.15	18720.73	26763.34	30158.88	17882.9	27026.35	26175.6	9196.25	25832.89	28171.17
arginyl-tRNA synthetase [EC:6.1.1.19]	K01887	22899.63	13633.26	26256.2	22658.4	24334.85	16995.21	12030.41	25727.97	23565.17	26237.94	23935.18	29133.89	24059.91	23810.93	26323.39	25926.2	10161.76	27523.3	26797.84	16683.26	22038.58	23657.91	22882.12	26809.61	10333.01	19146.24	23548.27	19625.67	25850.87	21758.34	24983.88	26627.98	29027.73	18496.56	27049.97	25567.78	22992.36	23186.44	18757.86	26751.74	29961.08	22649.36	25754.14	26031.93	9124.71	25677.54	28122.97
valyl-tRNA synthetase [EC:6.1.1.9]	K01873	25969.63	13572.26	26901.2	22744.4	24356.85	17191.21	12015.41	25711.97	22244.17	24206.77	24161.18	29691.89	24670.91	24110.93	27274.39	26698.2	10175.76	27696.3	27736.84	15320.26	22080.58	20962.91	23268.12	26728.61	10808.01	20131.24	23615.27	19587.67	23429.87	21344.34	24864.88	27638.98	28997.73	18333.56	26906.97	25600.78	23331.36	23711.44	18882.86	26749.74	30214.08	17876.36	27044.14	26212.93	9200.71	25844.54	28181.97
dUTP pyrophosphatase [EC:3.6.1.23]	K01520	26252.63	13602.43	26837.2	22893.19	24501.35	17064.6	11972.91	25552.97	22180.42	23942.27	24314.18	29665.89	24572.58	23673.43	27658.06	26959.87	10154.76	27711.47	27600.84	16404.25	20500.25	21550.73	23340.12	26816.28	10210.41	20022.57	23495.27	19471.68	23391.33	20809.95	25035.88	27858.48	29201.73	17715.36	26891.64	26068.61	23391.86	23582.26	18782.4	26724.24	30425.08	18083.51	27631.64	26257.51	8965.21	25876.21	28267.47
DNA-directed RNA polymerase subunit beta' [EC:2.7.7.6]	K03046	25945.63	13575.26	26849.2	22661.4	24341.85	17152.21	12015.41	25663.97	22212.17	24137.77	24143.18	29606.89	24717.91	24179.93	27221.39	26763.2	10159.76	27673.3	27515.84	15298.26	25013.58	20876.91	23317.12	26715.61	10274.01	20048.49	23548.27	19465.42	23352.12	20792.59	24842.88	27632.98	28905.73	17585.31	26880.97	25598.78	23330.36	23630.44	18655.61	26736.74	30152.08	17873.36	27002.14	26173.93	9181.71	25827.54	28169.97
aspartate-semialdehyde dehydrogenase [EC:1.2.1.11]	K00133	25951.84	13774.93	26853.52	22659.72	24339.99	17155	12016.77	25661.09	22216.99	24133.27	24143.04	29610.32	25117.78	23979.93	27218.04	26659.7	11208.36	27672.47	27515.09	15282.64	21790.5	20877.83	23244.69	26718.61	11392.03	20106.93	23813.98	19454.79	23581.02	20960.59	24848.44	27630.98	28903.4	17595.03	26895.14	25597.92	23369.65	23662.15	18675.1	26735.74	30152.08	17872.36	27001.15	26174.6	9171.46	25829.69	28169.97
exodeoxyribonuclease III [EC:3.1.11.2]	K01142	25973.96	13647.59	26822.87	22752.23	24287.18	17144.04	12055.58	25701.47	22098	23955.61	24143.85	29639.89	23913.58	23511.85	27204.89	26322.7	10183.76	27681.47	27466.67	15615.59	23632.41	20897.41	23161.79	26687.28	10281.34	20112.74	26504.6	19532.17	23188.29	20945.34	24848.71	27640.98	28898.48	17597.56	26698.72	25627.28	23366.36	23597.44	18698.19	26766.07	30163.08	17939.69	26980.48	26164.93	9275.71	25741.37	28142.97
DNA-directed RNA polymerase subunit alpha [EC:2.7.7.6]	K03040	25946.13	13590.93	26930.7	22663.9	24371.52	17153.88	12015.41	25666.64	22214.84	24161.44	24270.85	29608.56	24792.74	25211.6	27208.39	26723.53	10159.76	27673.3	27922.51	15310.76	21795.75	20898.74	23856.12	26775.61	10274.01	20050.57	23548.27	19457.17	23403.04	20878.51	24844.55	27633.98	28906.9	17580.89	26966.3	25598.78	23357.53	23667.61	18647.53	26735.07	30152.08	17865.86	27012.64	26176.6	9188.54	25873.87	28173.97
NAD+ kinase [EC:2.7.1.23]	K00858	25945.63	13571.26	26841.2	22661.4	24339.85	17152.21	12015.41	25660.97	22212.17	24137.94	24145.18	29606.89	24649.91	24007.93	27221.39	26677.2	10159.76	27673.3	27514.84	15294.26	24944.58	20876.91	23236.12	26718.61	10245.01	20048.24	23548.27	19456.67	23349.87	20756.34	24842.88	27630.98	28903.73	17580.56	26880.97	25598.78	23330.36	23633.44	18639.86	26736.74	30152.08	17873.36	27002.14	26173.93	9181.71	25827.54	28169.97
ribonuclease III [EC:3.1.26.3]	K03685	25945.63	13571.26	26841.2	22657.4	24339.85	17152.21	12015.41	25660.97	22212.17	24135.77	24143.18	29606.89	24649.91	24007.93	27216.39	26674.7	10159.76	27673.3	27514.84	15289.76	24944.58	20876.41	23236.12	26718.61	10245.01	20048.24	23548.27	19456.67	23349.87	20756.34	24842.88	27630.98	28903.73	17580.56	26880.97	25598.78	23330.36	23633.44	18637.36	26736.74	30152.08	17871.86	27002.14	26173.93	9180.71	25827.54	28169.97
prolyl-tRNA synthetase [EC:6.1.1.15]	K01881	26075.63	13572.26	26845.2	22816.4	24345.85	17185.21	12015.41	25702.97	22236.17	24204.94	24151.18	29667.89	24659.91	24107.93	27273.39	26695.2	10161.76	27683.3	27557.84	15854.26	22007.58	21205.91	23251.12	26725.61	10278.01	20048.24	23549.27	19537.67	23575.87	20809.34	24870.88	27640.98	28965.73	17727.56	26894.97	25636.78	23331.36	23708.44	18736.86	26746.74	30303.08	17877.36	27040.14	26197.93	9180.71	25843.54	28180.97
histidyl-tRNA synthetase [EC:6.1.1.21]	K01892	25986.63	13573.26	26971.2	22661.4	24356.85	17160.21	12015.41	25671.97	22214.17	24211.77	24252.18	29640.89	24844.91	24074.93	27294.39	26935.2	10161.76	27852.3	27620.84	15301.26	21803.58	20941.91	23410.12	26768.61	10334.01	20341.24	23548.27	19456.67	23354.87	20819.34	24986.88	27698.98	28969.73	17580.56	27084.97	25663.78	23434.36	23679.44	18646.86	26791.74	30237.08	17890.36	27018.14	26191.93	9175.71	25858.54	28194.97
pantetheine-phosphate adenylyltransferase [EC:2.7.7.3]	K00954	25986.63	13573.26	26971.2	22661.4	24356.85	17159.21	12015.41	25671.97	22214.17	24211.77	24250.18	29640.89	24843.91	24018.93	27294.39	26936.2	10159.76	27852.3	27613.84	15301.26	21790.58	20941.91	23410.12	26765.61	10276.01	20341.24	23548.27	19456.67	23353.87	20814.34	24986.88	27698.98	28969.73	17580.56	27084.97	25663.78	23434.36	23676.44	18642.86	26791.74	30237.08	17890.36	27018.14	26191.93	9175.71	25858.54	28194.97
transcriptional regulator of arginine metabolism	K03402	25879.96	13708.13	26171	28205.2	23464.91	17965.31	15491.86	23485.05	20532.59	20695.66	23280.75	29626.99	23185.43	27576.39	25942.15	25919.16	15019.22	27750.13	25353.1	16635.75	16031.16	18261.99	22885.36	26233.77	11210.91	17680.14	42562.02	13878.49	23566.28	19714.13	24033.23	27362.9	28311.88	19897.97	25839.65	23290.01	23801.16	23164.65	20062.5	22607.35	30187.56	15605.36	25799.12	24690.71	15764.61	26214.73	27963.31
chaperonin GroEL	K04077	25953.96	13581.3	26947.37	22700.52	24358.18	17160.68	12017.08	25667.11	22235	24134.75	24193.85	29612.89	24779.08	24182.6	27231.03	26680.2	10162.9	27677.54	27575.17	15305.02	22261.16	20888.34	23343.79	26728.28	10311.34	20056.45	24483.17	19469.17	23355.11	20830.77	24847	27649.48	28922.73	17584.7	26951.47	25601.42	23338.86	23649.19	18661.62	26752.57	30155.08	17881.98	27048.31	26177.93	9215.35	25837.37	28176.47
DNA polymerase III subunit beta [EC:2.7.7.7]	K02338	25948.13	13573.51	26849.2	22661.9	24342.85	17153.21	12015.66	25684.97	22212.17	24129.77	24156.18	29609.89	24653.91	24144.93	27220.39	26718.2	10159.76	27675.3	28903.59	15329.76	21821.58	20892.41	23314.12	26716.61	10425.01	20274.99	23580.27	19456.92	23356.62	20906.09	24842.88	27632.98	28909.73	17577.81	26884.97	25598.78	23331.36	23630.44	18663.11	26736.74	30154.08	17874.61	27010.14	26174.93	9176.96	25844.54	28169.97
tRNA (guanine37-N1)-methyltransferase [EC:2.1.1.228]	K00554	25965.63	13606.26	26844.2	22669.4	24360.35	17189.71	12015.41	25692.97	22232.17	24237.27	24150.18	29633.89	25152.91	24121.43	27273.39	26895.7	10159.76	27681.8	27528.84	15294.26	22007.58	20893.41	23308.12	26730.11	10246.01	20048.24	23549.27	19537.67	23426.87	20758.34	24862.38	27633.98	28962.73	17727.56	26890.97	25598.78	23331.36	23705.94	18731.86	26746.74	30183.08	17874.86	27044.14	26198.43	9183.71	25843.54	28178.47
phosphoribosylformylglycinamidine cyclo-ligase [EC:6.3.3.1]	K01933	25949.63	13448.26	26896.2	22736.4	24350.85	17020.21	12015.41	25679.97	22212.17	24131.77	24146.18	29664.89	24661.91	24013.93	27218.39	26682.2	10172.76	27686.3	27720.84	15004.26	21860.58	20946.91	23261.12	26720.61	10750.01	20131.24	23548.27	19506.67	23363.87	21253.34	24845.88	27631.98	28939.73	18186.56	26896.97	25600.78	23322.36	23633.44	18778.86	26739.74	30183.08	17875.36	26991.14	26188.93	9162.71	25808.54	28176.97
phenylalanyl-tRNA synthetase beta chain [EC:6.1.1.20]	K01890	25945.63	13579.26	26906.2	22661.4	24345.85	17156.21	12015.41	25668.97	22214.17	24131.77	24157.18	29612.89	24797.91	24357.93	27228.39	26683.2	10159.76	27673.3	27719.84	15313.26	21851.58	20884.91	23418.12	26723.61	10362.01	20048.24	23548.27	19494.67	23367.87	20850.34	24844.88	27632.98	28929.73	17590.56	26896.97	25598.78	23330.36	23636.44	18754.86	26736.74	30160.08	17875.36	27003.14	26183.93	9175.71	25827.54	28175.97
phosphoribosylaminoimidazole-succinocarboxamide synthase [EC:6.3.2.6]	K01923	26055.63	13448.59	26841.2	22808.4	24340.85	17014.54	12015.41	25672.97	22204.17	24135.77	24137.18	29626.89	24650.91	24018.93	27226.39	26690.2	10159.76	27673.3	27542.84	15781.59	21987.58	21189.91	23244.12	26720.61	10245.34	20049.57	23550.27	19457	23532.54	20754.67	24852.21	27635.98	28913.73	17580.56	26895.97	25637.11	23322.36	23634.44	18663.2	26736.74	30272.08	17876.36	26987.14	26173.93	9150.71	25809.54	28172.97
ribonuclease HII [EC:3.1.26.4]	K03470	25960.3	13574.26	26855.87	22771.4	24346.85	17203.88	12063.41	25672.3	22299.84	24125.77	24159.18	29611.89	24668.58	24017.93	27226.06	26682.2	10172.09	27677.97	27517.17	15071.59	21802.25	20879.58	23247.79	26739.61	10376.34	20066.57	23557.6	19475	23355.54	20943.67	24863.21	27635.98	28902.73	17584.56	26889.97	25606.78	23369.69	23682.77	18666.19	26766.07	30157.08	17902.36	27095.14	26177.26	9563.38	25829.87	28174.97
chaperonin GroES	K04078	25947.63	13575.97	26841.2	22663.69	24339.85	17154.35	12015.41	25662.11	22214.17	24126.08	24142.18	29607.89	24652.91	24007.93	27216.53	26679.2	10161.9	27673.87	27514.84	15296.69	21975.58	20877.34	23236.12	26719.61	10245.01	20054.95	24478.84	19456.67	23350.44	20757.77	24846.17	27630.98	28903.73	17581.7	26880.97	25600.92	23330.36	23630.44	18651.29	26744.74	30152.08	17877.65	27004.14	26173.93	9182.85	25827.54	28169.97
UDP-N-acetylmuramoylalanine--D-glutamate ligase [EC:6.3.2.9]	K01925	25945.63	13573.26	26873.2	22666.4	24340.85	17155.21	12015.41	25661.97	22216.17	24132.77	24154.18	29610.89	24658.91	24016.93	27221.39	26688.2	10159.76	27677.3	27771.84	15308.26	21886.58	20902.91	23263.12	26722.61	10363.01	20057.24	23548.27	19484.67	23360.87	20820.34	24844.88	27632.98	29021.73	17585.56	26926.97	25600.78	23333.36	23636.44	18806.86	26738.74	30162.08	17874.36	27021.14	26178.93	9176.71	25833.54	28174.97
primosomal protein N' (replication factor Y) (superfamily II helicase) [EC:3.6.4.-]	K04066	25945.63	13571.26	26892.2	22661.4	24356.35	17156.71	12015.41	25662.97	22214.17	24168.27	24161.18	29612.89	24661.91	24030.43	27219.39	26683.7	10159.76	27673.8	27719.84	15314.26	21850.58	20885.41	23285.12	26718.11	10362.01	20048.49	23548.27	19479.42	23376.12	20850.59	24845.38	27632.98	28926.73	17595.31	26896.97	25598.78	23330.36	23630.94	18767.61	26736.74	30160.08	17875.86	27007.14	26184.43	9175.71	25827.54	28177.47
aspartate carbamoyltransferase catalytic subunit [EC:2.1.3.2]	K00609	25945.63	13576.26	26833.2	22654.8	24334.85	17167.21	12014.41	25665.97	22221.17	24124.77	24146.18	29616.89	24661.91	23990.93	27221.39	26736.2	10150.76	27672.3	27661.84	15547.26	21950.58	20834.91	23244.12	26761.61	10290.01	20048.24	23549.27	19460.67	23362.67	20622.34	24841.88	27634.98	28927.73	17585.56	27057.77	25598.78	23331.36	23638.44	18635.86	26736.74	30156.08	17873.36	26998.14	26185.93	9314.71	25881.54	28176.97
23S rRNA (guanosine2251-2'-O)-methyltransferase [EC:2.1.1.185]	K03218	25949.83	13572.26	24101.2	22677.4	24336.85	17097.41	12018.41	25667.97	22227.17	24129.1	24098.05	29616.89	24669.91	24010.93	27233.39	25120	10160.76	27672.3	27533.84	15579.59	22053.58	20915.91	23214.12	26768.81	10268.81	22312.24	23480.27	19629.67	23254.27	21824.01	24848.88	27633.98	28985.73	18531.56	26880.97	25604.78	23313.16	23655.44	18768.86	26748.74	30172.08	17881.36	27017.54	26176.93	9181.71	25807.74	28185.97
methylenetetrahydrofolate dehydrogenase (NADP+) / methenyltetrahydrofolate cyclohydrolase [EC:1.5.1.5 3.5.4.9]	K01491	25945.63	13571.26	26868.2	22661.4	24340.85	17155.21	12015.41	25665.97	22215.17	24128.94	24149.18	29609.89	24656.91	24068.93	27217.39	26682.2	10159.76	27673.3	27649.84	15318.26	21974.58	20967.91	23246.12	26716.61	10347.01	20048.24	23548.27	19467.67	23357.87	20883.34	24843.88	27634.98	28914.73	17585.56	26888.97	25598.78	23330.36	23630.44	18703.86	26736.74	30157.08	17874.36	27001.14	26178.93	9175.71	25827.54	28172.97
seryl-tRNA synthetase [EC:6.1.1.11]	K01875	25947.96	13580.59	26857.87	22691.73	24344.18	17156.54	12017.08	25666.97	22215.5	24130.44	24144.85	29606.89	24787.58	24352.6	27226.39	26679.2	10160.76	27673.97	27515.17	15297.59	21792.91	20876.91	23400.79	26719.28	10248.34	20048.24	23549.6	19474.67	23386.54	20756.34	24843.21	27630.98	28909.73	17580.56	26880.97	25598.78	23337.36	23640.44	18638.19	26739.07	30152.08	17873.69	26999.81	26173.93	9200.71	25827.87	28169.97
DNA-directed RNA polymerase subunit beta [EC:2.7.7.6]	K03043	25945.63	13571.26	26868.2	22661.4	24340.85	17156.21	12015.41	25661.97	22213.17	24128.77	24149.18	29609.89	24657.91	24125.93	27217.39	26681.2	10159.76	27673.3	27672.84	15313.26	21824.58	20880.91	23246.12	26716.61	10347.01	20048.49	23548.27	19468.42	23359.12	20869.59	24843.88	27634.98	28914.73	17590.31	26888.97	25598.78	23330.36	23630.44	18716.61	26736.74	30156.08	17874.36	27001.14	26178.93	9175.71	25827.54	28172.97
fused signal recognition particle receptor	K03110	25945.63	13573.26	26848.2	22666.4	24339.85	17153.21	12015.41	25660.97	22215.17	24129.77	24146.18	29607.89	24652.91	24013.93	27220.39	26684.2	10159.76	27677.3	27669.84	15298.26	21856.58	20898.91	23253.12	26718.61	10319.01	20057.24	23548.27	19473.67	23353.87	20791.34	24843.88	27632.98	29010.73	17580.56	26918.97	25600.78	23333.36	23633.44	18750.86	26738.74	30158.08	17873.36	27019.14	26173.93	9176.71	25833.54	28171.97
GTP-binding protein LepA	K03596	25945.63	13575.26	26849.2	22677.62	24341.85	17172.99	12015.41	25664.08	22216.5	24126.77	24146.4	29615.89	24730.13	24179.93	27229.39	26678.2	10159.76	27673.52	27515.95	15298.26	21790.91	20877.24	23317.12	26718.05	10274.01	20048.24	23548.27	19464.67	23351.98	20792.45	24843.21	27633.09	28905.73	17580.56	26880.97	25598.89	23330.36	23631.88	18665.86	26737.74	30152.41	17873.47	26999.14	26173.93	9175.71	25836.1	28183.86
signal recognition particle subunit SRP54 [EC:3.6.5.4]	K03106	25945.63	13571.26	26867.2	22661.4	24340.85	17154.21	12015.41	25661.97	22213.17	24128.77	24149.18	29609.89	24655.91	24010.93	27217.39	26679.2	10159.76	27673.3	27617.84	15304.26	21819.58	20880.91	23246.12	26719.61	10318.01	20048.24	23548.27	19467.67	23356.87	20821.34	24843.88	27632.98	28914.73	17585.56	26888.97	25598.78	23330.36	23633.44	18698.86	26736.74	30156.08	17874.36	27001.14	26178.93	9175.71	25827.54	28172.97
UDP-N-acetylmuramate--alanine ligase [EC:6.3.2.8]	K01924	25949.63	13568.59	26873.2	22689.07	24340.85	17240.04	12024.41	25537.97	22217.84	24080.77	24047.18	29610.89	24661.58	23998.93	27221.06	26687.37	10159.76	27670.97	27616.84	15304.26	21905.75	20884.91	23249.12	26729.78	10289.68	20055.24	23548.27	19469.67	23356.2	20788.34	24840.55	27631.98	28915.73	17578.56	26889.64	25603.78	23337.36	23649.11	18696.86	26745.74	30157.08	17878.36	27016.14	26179.93	9186.71	25834.71	28173.97
small subunit ribosomal protein S3	K02982	25945.63	13571.26	26866.2	22661.4	24340.85	17154.21	12015.41	25661.97	22213.17	24128.77	24149.18	29609.89	24655.91	24010.93	27217.39	26679.2	10160.76	27673.3	27616.84	15301.26	21818.58	20880.91	23246.12	26719.61	10318.01	20048.24	23548.27	19467.67	23356.87	20785.34	24843.88	27630.98	28914.73	17585.56	26888.97	25598.78	23330.36	23633.44	18695.86	26736.74	30156.08	17874.36	27001.14	26178.93	9175.71	25827.54	28172.97
DNA topoisomerase I [EC:5.6.2.1]	K03168	25945.63	13568.59	26834.2	22661.07	24334.85	17145.54	12014.41	25532.97	22211.84	24072.77	24034.18	29608.89	24651.58	23972.93	27207.06	26647.87	10150.76	27668.97	27459.84	15310.26	22348.75	20880.91	23246.12	26720.28	10346.68	20048.24	23548.27	19459.67	23432.2	20694.34	24836.55	27634.98	28914.73	17573.56	26873.64	25598.78	23350.36	23640.11	18646.86	26735.74	30156.08	17872.36	26996.97	26177.93	9175.71	25803.21	28172.97
phenylalanyl-tRNA synthetase alpha chain [EC:6.1.1.20]	K01889	25945.63	13571.26	26844.2	22661.4	24339.85	17152.21	12015.41	25660.97	22212.17	24125.77	24141.18	29606.89	24649.91	24007.93	27216.39	26679.2	10159.76	27673.3	27517.84	15306.26	21791.58	20876.91	23236.12	26718.61	10332.01	20048.24	23548.27	19456.67	23349.87	20864.34	24842.88	27636.98	28903.73	17580.56	26880.97	25598.78	23330.36	23633.44	18652.86	26736.74	30152.08	17873.36	26999.14	26173.93	9175.71	25827.54	28169.97
peptide chain release factor 1	K02835	25947.96	13571.59	26844.87	22691.73	24340.18	17156.54	12017.08	25660.97	22215.5	24130.44	24144.85	29606.89	24651.58	24008.6	27216.39	26677.2	10160.76	27673.97	27516.17	15298.59	21791.91	20876.91	23238.79	26716.28	10277.34	20048.24	23549.6	19458.67	23350.54	20792.34	24843.21	27632.98	28905.73	17580.56	26880.97	25598.78	23337.36	23636.44	18643.19	26739.07	30152.08	17873.69	26999.81	26173.93	9200.71	25827.87	28169.97
leucyl-tRNA synthetase [EC:6.1.1.4]	K01869	25945.63	13571.26	26843.2	22661.4	24339.85	17152.21	12015.41	25660.97	22212.17	24126.44	24141.51	29606.89	24649.91	24007.93	27216.39	26677.2	10159.76	27673.3	27516.84	15306.93	21790.58	20876.91	23236.12	26718.61	10303.01	20048.49	23548.27	19457.42	23350.12	20828.92	24842.88	27634.98	28903.73	17585.31	26880.97	25598.78	23330.36	23633.44	18660.61	26736.74	30152.08	17873.36	26999.14	26173.93	9175.71	25827.54	28169.97
cysteinyl-tRNA synthetase [EC:6.1.1.16]	K01883	25945.63	13571.26	26843.2	22661.4	24339.85	17152.21	12015.41	25660.97	22212.17	24125.77	24141.18	29606.89	24649.91	24007.93	27216.39	26677.2	10159.76	27673.3	27516.84	15300.26	21790.58	20876.91	23236.12	26721.61	10303.01	20048.24	23548.27	19456.67	23349.87	20828.34	24842.88	27634.98	28903.73	17580.56	26880.97	25598.78	23330.36	23636.44	18647.86	26736.74	30152.08	17873.36	26999.14	26173.93	9175.71	25827.54	28169.97
GTPase [EC:3.6.5.-]	K03979	25945.63	13571.26	26842.2	22661.4	24339.85	17153.21	12015.41	25660.97	22212.17	24125.77	24141.18	29606.89	24650.91	24063.93	27216.39	26678.2	10159.76	27673.3	27522.84	15300.26	21791.58	20876.91	23236.12	26715.61	10274.01	20048.24	23548.27	19456.67	23350.87	20797.34	24842.88	27632.98	28903.73	17580.56	26880.97	25598.78	23330.36	23630.44	18642.86	26736.74	30152.08	17873.36	26999.14	26173.93	9175.71	25827.54	28169.97
tRNA pseudouridine55 synthase [EC:5.4.99.25]	K03177	25945.13	13571.26	26840.7	22658.9	24339.85	17153.21	12015.41	25660.97	22211.17	24125.77	24140.18	29606.89	24650.41	24063.93	27216.39	26680.2	10159.76	27673.3	27522.84	15302.76	21791.08	20876.41	23236.12	26715.61	10274.01	20046.24	23548.27	19456.17	23350.37	20796.84	24842.88	27632.98	28903.23	17580.56	26879.97	25598.78	23329.86	23629.94	18642.86	26736.74	30152.08	17872.86	26996.64	26173.93	9163.21	25827.54	28169.97
adenylate kinase [EC:2.7.4.3]	K00939	25945.63	13571.26	26842.2	22661.4	24339.85	17152.21	12015.41	25660.97	22212.17	24125.77	24141.18	29606.89	24649.91	24007.93	27216.39	26677.2	10159.76	27673.3	27515.84	15297.26	21790.58	20876.91	23236.12	26718.61	10274.01	20048.24	23548.27	19456.67	23349.87	20792.34	24842.88	27632.98	28903.73	17580.56	26880.97	25598.78	23330.36	23633.44	18642.86	26736.74	30152.08	17873.36	27001.14	26173.93	9175.71	25827.54	28169.97
UDP-N-acetylglucosamine--N-acetylmuramyl-(pentapeptide) pyrophosphoryl-undecaprenol N-acetylglucosamine transferase [EC:2.4.1.227]	K02563	25945.63	13571.26	26842.2	22661.4	24339.85	17152.21	12015.41	25660.97	22212.17	24125.77	24141.18	29606.89	24649.91	24007.93	27216.39	26677.2	10159.76	27673.3	27515.84	15297.26	21789.58	20876.91	23236.12	26718.61	10274.01	20048.24	23548.27	19456.67	23349.87	20792.34	24842.88	27632.98	28903.73	17580.56	26880.97	25598.78	23330.36	23633.44	18642.86	26736.74	30152.08	17873.36	26999.14	26173.93	9175.71	25827.54	28169.97
large subunit ribosomal protein L3	K02906	25945.63	13571.26	26842.2	22661.4	24339.85	17152.21	12015.41	25660.97	22212.17	24125.77	24141.18	29606.89	24649.91	24007.93	27216.39	26677.2	10159.76	27673.3	27515.84	15297.26	21789.58	20876.91	23236.12	26718.61	10274.01	20048.24	23548.27	19456.67	23349.87	20792.34	24842.88	27632.98	28903.73	17580.56	26880.97	25598.78	23330.36	23633.44	18642.86	26736.74	30152.08	17873.36	26999.14	26173.93	9175.71	25827.54	28169.97
uridylate kinase [EC:2.7.4.22]	K09903	25945.63	13571.26	26841.2	22661.4	24339.85	17153.21	12015.41	25660.97	22212.17	24125.77	24141.18	29606.89	24650.91	24063.93	27216.39	26678.2	10159.76	27673.3	27521.84	15297.26	21790.58	20876.91	23236.12	26718.61	10245.01	20048.24	23548.27	19456.67	23350.87	20761.34	24842.88	27630.98	28903.73	17580.56	26880.97	25598.78	23330.36	23633.44	18637.86	26736.74	30152.08	17873.36	26999.14	26173.93	9175.71	25827.54	28169.97
large subunit ribosomal protein L20	K02887	25945.63	13571.26	26842.2	22661.4	24339.85	17152.21	12015.41	25660.97	22212.17	24125.77	24141.18	29606.89	24649.91	24007.93	27216.39	26677.2	10159.76	27673.3	27515.84	15297.26	21789.58	20876.91	23236.12	26715.61	10274.01	20048.24	23548.27	19456.67	23349.87	20792.34	24842.88	27632.98	28903.73	17580.56	26880.97	25598.78	23330.36	23630.44	18642.86	26736.74	30152.08	17873.36	26999.14	26173.93	9175.71	25827.54	28169.97
DNA repair protein RecN (Recombination protein N)	K03631	25945.63	13571.26	26842.2	22661.4	24339.85	17152.21	12015.41	25660.97	22212.17	24125.77	24141.18	29606.89	24649.91	24007.93	27216.39	26677.2	10159.76	27673.3	27515.84	15297.26	21789.58	20876.91	23236.12	26715.61	10274.01	20048.24	23548.27	19456.67	23349.87	20792.34	24842.88	27632.98	28903.73	17580.56	26880.97	25598.78	23330.36	23630.44	18642.86	26736.74	30152.08	17873.36	26999.14	26173.93	9175.71	25827.54	28169.97
peptide chain release factor 2	K02836	25945.63	13571.26	26841.2	22661.4	24339.85	17153.21	12015.41	25660.97	22212.17	24125.77	24141.18	29606.89	24650.91	24063.93	27216.39	26678.2	10159.76	27673.3	27521.84	15297.26	21790.58	20876.91	23236.12	26715.61	10245.01	20048.24	23548.27	19456.67	23350.87	20761.34	24842.88	27630.98	28903.73	17580.56	26880.97	25598.78	23330.36	23630.44	18637.86	26736.74	30152.08	17873.36	26999.14	26173.93	9175.71	25827.54	28169.97
large subunit ribosomal protein L19	K02884	25945.83	13574.46	26840.2	22661.4	24340.65	17157.41	12015.81	25661.37	22246.97	24125.97	24142.38	29606.89	24649.91	24011.13	27218.39	26677.2	10160.36	27675.1	27513.84	15312.26	21787.78	20877.11	23236.52	26717.61	10216.01	20048.24	23548.27	19456.67	23359.07	20730.94	24842.88	27635.78	28903.73	17580.56	26883.97	25599.58	23332.56	23630.44	18656.06	26746.34	30157.88	17873.36	27000.34	26173.93	9177.11	25829.74	28170.17
transcription termination/antitermination protein NusA	K02600	25945.63	13571.26	26842.2	22661.4	24339.85	17152.21	12015.41	25660.97	22207.5	24125.77	24140.85	29606.89	24649.91	24007.93	27216.39	26677.2	10159.76	27673.3	27515.84	15295.59	21789.58	20876.24	23236.12	26718.61	10273.01	20048.24	23548.27	19456.67	23349.87	20792.01	24842.88	27632.98	28903.73	17580.56	26880.97	25598.78	23330.36	23633.44	18642.86	26736.74	30152.08	17873.36	26999.14	26173.93	9175.71	25827.54	28169.97
small subunit ribosomal protein S2	K02967	25945.63	13571.26	26842.2	22661.4	24339.85	17152.21	12015.41	25660.97	22212.17	24125.77	24141.18	29606.89	24649.91	24007.93	27216.39	26677.2	10158.76	27673.3	27515.84	15297.26	21789.58	20876.91	23236.12	26718.61	10245.01	20048.24	23548.27	19456.67	23349.87	20792.34	24842.88	27632.98	28903.73	17580.56	26880.97	25598.78	23330.36	23633.44	18640.86	26736.74	30152.08	17873.36	26999.14	26173.93	9175.71	25827.54	28169.97
peptidyl-tRNA hydrolase, PTH1 family [EC:3.1.1.29]	K01056	25946.63	13571.26	26841.7	22662.9	24339.85	17152.21	12015.41	25660.97	22213.67	24125.77	24141.18	29606.89	24654.41	24007.93	27216.89	26677.2	10159.76	27673.3	27514.84	15294.26	21789.33	20876.91	23236.12	26716.61	10247.01	20048.74	23549.27	19459.17	23349.87	20756.34	24843.38	27632.48	28903.73	17581.56	26881.47	25599.28	23330.86	23632.19	18637.86	26738.24	30152.08	17874.36	27003.64	26173.93	9176.21	25828.04	28170.47
exodeoxyribonuclease VII large subunit [EC:3.1.11.6]	K03601	25946.13	13571.51	26808.2	22661.9	24345.85	17157.21	12014.66	25661.97	22220.17	24125.77	24142.18	29614.89	24653.91	24004.93	27217.39	26692.2	10150.76	27672.3	27445.59	15294.76	21722.58	20877.41	23284.12	26722.61	10396.01	20048.24	23548.27	19456.67	23481.87	20593.34	24843.88	27630.98	28906.73	17580.56	26887.97	25598.78	23330.36	23637.44	18579.86	26735.74	30152.08	17872.61	27000.14	26176.93	9175.96	25828.54	28170.97
isoleucyl-tRNA synthetase [EC:6.1.1.5]	K01870	25945.63	13571.26	26841.2	22661.4	24339.85	17152.21	12015.41	25660.97	22212.17	24125.77	24141.18	29606.89	24649.91	24007.93	27216.39	26677.2	10159.76	27673.3	27514.84	15294.26	21788.58	20876.91	23236.12	26718.61	10245.01	20048.24	23548.27	19456.67	23349.87	20756.34	24842.88	27630.98	28903.73	17580.56	26880.97	25598.78	23330.36	23633.44	18637.86	26736.74	30152.08	17873.36	26999.14	26173.93	9175.71	25827.54	28169.97
large subunit ribosomal protein L1	K02863	25945.63	13571.26	26841.2	22661.4	24339.85	17152.21	12015.41	25660.97	22212.17	24125.77	24141.18	29606.89	24649.91	24007.93	27216.39	26677.2	10159.76	27673.3	27514.84	15294.26	21788.58	20876.91	23236.12	26718.61	10245.01	20048.24	23548.27	19456.67	23349.87	20756.34	24842.88	27630.98	28903.73	17580.56	26880.97	25598.78	23330.36	23633.44	18637.86	26736.74	30152.08	17873.36	26999.14	26173.93	9175.71	25827.54	28169.97
large subunit ribosomal protein L11	K02867	25945.63	13571.26	26841.2	22661.4	24339.85	17152.21	12015.41	25660.97	22212.17	24125.77	24141.18	29606.89	24649.91	24007.93	27216.39	26677.2	10159.76	27673.3	27514.84	15294.26	21788.58	20876.91	23236.12	26718.61	10245.01	20048.24	23548.27	19456.67	23349.87	20756.34	24842.88	27630.98	28903.73	17580.56	26880.97	25598.78	23330.36	23633.44	18637.86	26736.74	30152.08	17873.36	26999.14	26173.93	9175.71	25827.54	28169.97
large subunit ribosomal protein L14	K02874	25945.63	13571.26	26841.2	22661.4	24339.85	17152.21	12015.41	25660.97	22212.17	24125.77	24141.18	29606.89	24649.91	24007.93	27216.39	26677.2	10159.76	27673.3	27514.84	15294.26	21788.58	20876.91	23236.12	26718.61	10245.01	20048.24	23548.27	19456.67	23349.87	20756.34	24842.88	27630.98	28903.73	17580.56	26880.97	25598.78	23330.36	23633.44	18637.86	26736.74	30152.08	17873.36	26999.14	26173.93	9175.71	25827.54	28169.97
large subunit ribosomal protein L15	K02876	25945.63	13571.26	26841.2	22661.4	24339.85	17152.21	12015.41	25660.97	22212.17	24125.77	24141.18	29606.89	24649.91	24007.93	27216.39	26677.2	10159.76	27673.3	27514.84	15294.26	21788.58	20876.91	23236.12	26718.61	10245.01	20048.24	23548.27	19456.67	23349.87	20756.34	24842.88	27630.98	28903.73	17580.56	26880.97	25598.78	23330.36	23633.44	18637.86	26736.74	30152.08	17873.36	26999.14	26173.93	9175.71	25827.54	28169.97
large subunit ribosomal protein L2	K02886	25945.63	13571.26	26841.2	22661.4	24339.85	17152.21	12015.41	25660.97	22212.17	24125.77	24141.18	29606.89	24649.91	24007.93	27216.39	26677.2	10159.76	27673.3	27514.84	15294.26	21788.58	20876.91	23236.12	26718.61	10245.01	20048.24	23548.27	19456.67	23349.87	20756.34	24842.88	27630.98	28903.73	17580.56	26880.97	25598.78	23330.36	23633.44	18637.86	26736.74	30152.08	17873.36	26999.14	26173.93	9175.71	25827.54	28169.97
large subunit ribosomal protein L22	K02890	25945.63	13571.26	26841.2	22661.4	24339.85	17152.21	12015.41	25660.97	22212.17	24125.77	24141.18	29606.89	24649.91	24007.93	27216.39	26677.2	10159.76	27673.3	27514.84	15294.26	21788.58	20876.91	23236.12	26718.61	10245.01	20048.24	23548.27	19456.67	23349.87	20756.34	24842.88	27630.98	28903.73	17580.56	26880.97	25598.78	23330.36	23633.44	18637.86	26736.74	30152.08	17873.36	26999.14	26173.93	9175.71	25827.54	28169.97
small subunit ribosomal protein S12	K02950	25945.63	13571.26	26841.2	22661.4	24339.85	17152.21	12015.41	25660.97	22212.17	24125.77	24141.18	29606.89	24649.91	24007.93	27216.39	26677.2	10159.76	27673.3	27514.84	15294.26	21788.58	20876.91	23236.12	26718.61	10245.01	20048.24	23548.27	19456.67	23349.87	20756.34	24842.88	27630.98	28903.73	17580.56	26880.97	25598.78	23330.36	23633.44	18637.86	26736.74	30152.08	17873.36	26999.14	26173.93	9175.71	25827.54	28169.97
small subunit ribosomal protein S13	K02952	25945.63	13571.26	26841.2	22661.4	24339.85	17152.21	12015.41	25660.97	22212.17	24125.77	24141.18	29606.89	24649.91	24007.93	27216.39	26677.2	10159.76	27673.3	27514.84	15294.26	21788.58	20876.91	23236.12	26718.61	10245.01	20048.24	23548.27	19456.67	23349.87	20756.34	24842.88	27630.98	28903.73	17580.56	26880.97	25598.78	23330.36	23633.44	18637.86	26736.74	30152.08	17873.36	26999.14	26173.93	9175.71	25827.54	28169.97
small subunit ribosomal protein S19	K02965	25945.63	13571.26	26841.2	22661.4	24339.85	17152.21	12015.41	25660.97	22212.17	24125.77	24141.18	29606.89	24649.91	24007.93	27216.39	26677.2	10159.76	27673.3	27514.84	15294.26	21788.58	20876.91	23236.12	26718.61	10245.01	20048.24	23548.27	19456.67	23349.87	20756.34	24842.88	27630.98	28903.73	17580.56	26880.97	25598.78	23330.36	23633.44	18637.86	26736.74	30152.08	17873.36	26999.14	26173.93	9175.71	25827.54	28169.97
small subunit ribosomal protein S5	K02988	25945.63	13571.26	26841.2	22661.4	24339.85	17152.21	12015.41	25660.97	22212.17	24125.77	24141.18	29606.89	24649.91	24007.93	27216.39	26677.2	10159.76	27673.3	27514.84	15294.26	21788.58	20876.91	23236.12	26718.61	10245.01	20048.24	23548.27	19456.67	23349.87	20756.34	24842.88	27630.98	28903.73	17580.56	26880.97	25598.78	23330.36	23633.44	18637.86	26736.74	30152.08	17873.36	26999.14	26173.93	9175.71	25827.54	28169.97
small subunit ribosomal protein S8	K02994	25945.63	13571.26	26841.2	22661.4	24339.85	17152.21	12015.41	25660.97	22212.17	24125.77	24141.18	29606.89	24649.91	24007.93	27216.39	26677.2	10159.76	27673.3	27514.84	15294.26	21788.58	20876.91	23236.12	26718.61	10245.01	20048.24	23548.27	19456.67	23349.87	20756.34	24842.88	27630.98	28903.73	17580.56	26880.97	25598.78	23330.36	23633.44	18637.86	26736.74	30152.08	17873.36	26999.14	26173.93	9175.71	25827.54	28169.97
molecular chaperone GrpE	K03687	25945.63	13571.26	26841.2	22661.4	24339.85	17152.21	12015.41	25660.97	22212.17	24125.77	24141.18	29606.89	24649.91	24007.93	27216.39	26677.2	10159.76	27673.3	27514.84	15294.26	21788.58	20876.91	23236.12	26718.61	10245.01	20048.24	23548.27	19456.67	23349.87	20756.34	24842.88	27630.98	28903.73	17580.56	26880.97	25598.78	23330.36	23633.44	18637.86	26736.74	30152.08	17873.36	26999.14	26173.93	9175.71	25827.54	28169.97
ribosome-binding ATPase	K06942	25945.63	13571.26	26841.2	22661.4	24339.85	17152.21	12015.41	25660.97	22212.17	24125.77	24141.18	29606.89	24649.91	24007.93	27216.39	26677.2	10159.76	27673.3	27514.84	15294.26	21788.58	20876.91	23236.12	26718.61	10245.01	20048.24	23548.27	19456.67	23349.87	20756.34	24842.88	27630.98	28903.73	17580.56	26880.97	25598.78	23330.36	23633.44	18637.86	26736.74	30152.08	17873.36	26999.14	26173.93	9175.71	25827.54	28169.97
elongation factor Ts	K02357	25945.63	13571.26	26841.2	22661.4	24339.85	17152.21	12015.41	25660.97	22212.17	24125.77	24141.18	29606.89	24649.91	24007.93	27216.39	26679.2	10159.76	27673.3	27514.84	15297.26	21788.58	20876.91	23236.12	26715.61	10245.01	20048.24	23548.27	19456.67	23349.87	20756.34	24842.88	27630.98	28903.73	17580.56	26880.97	25598.78	23330.36	23630.44	18637.86	26736.74	30152.08	17873.36	26999.14	26173.93	9175.71	25827.54	28169.97
SsrA-binding protein	K03664	25945.63	13571.26	26841.2	22661.4	24339.85	17152.21	12015.41	25660.97	22212.17	24125.77	24141.18	29606.89	24649.91	24007.93	27216.39	26679.2	10159.76	27673.3	27514.84	15297.26	21788.58	20876.91	23236.12	26715.61	10245.01	20048.24	23548.27	19456.67	23349.87	20756.34	24842.88	27630.98	28903.73	17580.56	26880.97	25598.78	23330.36	23630.44	18637.86	26736.74	30152.08	17873.36	26999.14	26173.93	9175.71	25827.54	28169.97
GTPase	K03977	25945.63	13571.26	26841.2	22661.4	24339.85	17152.21	12015.41	25660.97	22212.17	24125.77	24141.18	29606.89	24649.91	24007.93	27216.39	26677.2	10159.76	27673.3	27514.84	15294.26	21788.83	20876.91	23236.12	26715.61	10246.51	20048.24	23548.27	19456.67	23349.87	20756.34	24842.88	27630.98	28903.73	17580.56	26880.97	25598.78	23330.36	23630.69	18637.86	26736.74	30152.08	17873.36	26999.64	26173.93	9175.71	25827.54	28169.97
ribosome recycling factor	K02838	25945.63	13571.26	26841.2	22661.4	24339.85	17152.21	12015.41	25660.97	22212.17	24125.77	24141.18	29606.89	24649.91	24007.93	27216.39	26677.2	10159.76	27673.3	27514.84	15294.26	21788.58	20876.91	23236.12	26715.61	10245.01	20048.24	23548.27	19456.67	23349.87	20756.34	24842.88	27630.98	28903.73	17580.56	26880.97	25598.78	23330.36	23630.44	18637.86	26736.74	30152.08	17873.36	26999.14	26173.93	9175.71	25827.54	28169.97
large subunit ribosomal protein L16	K02878	25945.63	13571.26	26841.2	22661.4	24339.85	17152.21	12015.41	25660.97	22212.17	24125.77	24141.18	29606.89	24649.91	24007.93	27216.39	26677.2	10159.76	27673.3	27514.84	15294.26	21788.58	20876.91	23236.12	26715.61	10245.01	20048.24	23548.27	19456.67	23349.87	20756.34	24842.88	27630.98	28903.73	17580.56	26880.97	25598.78	23330.36	23630.44	18637.86	26736.74	30152.08	17873.36	26999.14	26173.93	9175.71	25827.54	28169.97
large subunit ribosomal protein L17	K02879	25945.63	13571.26	26841.2	22661.4	24339.85	17152.21	12015.41	25660.97	22212.17	24125.77	24141.18	29606.89	24649.91	24007.93	27216.39	26677.2	10159.76	27673.3	27514.84	15294.26	21788.58	20876.91	23236.12	26715.61	10245.01	20048.24	23548.27	19456.67	23349.87	20756.34	24842.88	27630.98	28903.73	17580.56	26880.97	25598.78	23330.36	23630.44	18637.86	26736.74	30152.08	17873.36	26999.14	26173.93	9175.71	25827.54	28169.97
large subunit ribosomal protein L27	K02899	25945.63	13571.26	26841.2	22661.4	24339.85	17152.21	12015.41	25660.97	22212.17	24125.77	24141.18	29606.89	24649.91	24007.93	27216.39	26677.2	10159.76	27673.3	27514.84	15294.26	21788.58	20876.91	23236.12	26715.61	10245.01	20048.24	23548.27	19456.67	23349.87	20756.34	24842.88	27630.98	28903.73	17580.56	26880.97	25598.78	23330.36	23630.44	18637.86	26736.74	30152.08	17873.36	26999.14	26173.93	9175.71	25827.54	28169.97
large subunit ribosomal protein L4	K02926	25945.63	13571.26	26841.2	22661.4	24339.85	17152.21	12015.41	25660.97	22212.17	24125.77	24141.18	29606.89	24649.91	24007.93	27216.39	26677.2	10159.76	27673.3	27514.84	15294.26	21788.58	20876.91	23236.12	26715.61	10245.01	20048.24	23548.27	19456.67	23349.87	20756.34	24842.88	27630.98	28903.73	17580.56	26880.97	25598.78	23330.36	23630.44	18637.86	26736.74	30152.08	17873.36	26999.14	26173.93	9175.71	25827.54	28169.97
large subunit ribosomal protein L9	K02939	25945.63	13571.26	26841.2	22661.4	24339.85	17152.21	12015.41	25660.97	22212.17	24125.77	24141.18	29606.89	24649.91	24007.93	27216.39	26677.2	10159.76	27673.3	27514.84	15294.26	21788.58	20876.91	23236.12	26715.61	10245.01	20048.24	23548.27	19456.67	23349.87	20756.34	24842.88	27630.98	28903.73	17580.56	26880.97	25598.78	23330.36	23630.44	18637.86	26736.74	30152.08	17873.36	26999.14	26173.93	9175.71	25827.54	28169.97
small subunit ribosomal protein S16	K02959	25945.63	13571.26	26841.2	22661.4	24339.85	17152.21	12015.41	25660.97	22212.17	24125.77	24141.18	29606.89	24649.91	24007.93	27216.39	26677.2	10159.76	27673.3	27514.84	15294.26	21788.58	20876.91	23236.12	26715.61	10245.01	20048.24	23548.27	19456.67	23349.87	20756.34	24842.88	27630.98	28903.73	17580.56	26880.97	25598.78	23330.36	23630.44	18637.86	26736.74	30152.08	17873.36	26999.14	26173.93	9175.71	25827.54	28169.97
holliday junction DNA helicase RuvB [EC:3.6.4.12]	K03551	25945.63	13571.26	26841.2	22661.4	24339.85	17152.21	12015.41	25660.97	22212.17	24125.77	24141.18	29606.89	24649.91	24007.93	27216.39	26677.2	10159.76	27673.3	27514.84	15294.26	21788.58	20876.91	23236.12	26715.61	10245.01	20048.24	23548.27	19456.67	23349.87	20756.34	24842.88	27630.98	28903.73	17580.56	26880.97	25598.78	23330.36	23630.44	18637.86	26736.74	30152.08	17873.36	26999.14	26173.93	9175.71	25827.54	28169.97
recombination protein RecR	K06187	25945.63	13571.26	26841.2	22661.4	24339.85	17152.21	12015.41	25660.97	22212.17	24125.77	24141.18	29606.89	24649.91	24007.93	27216.39	26677.2	10159.76	27673.3	27514.84	15294.26	21788.58	20876.91	23236.12	26715.61	10245.01	20048.24	23548.27	19456.67	23349.87	20756.34	24842.88	27630.98	28903.73	17580.56	26880.97	25598.78	23330.36	23630.44	18637.86	26736.74	30152.08	17873.36	26999.14	26173.93	9175.71	25827.54	28169.97
putative holliday junction resolvase [EC:3.1.-.-]	K07447	25945.63	13571.26	26841.2	22661.4	24339.85	17152.21	12015.41	25660.97	22212.17	24125.77	24141.18	29606.89	24649.91	24007.93	27216.39	26677.2	10159.76	27673.3	27514.84	15294.26	21788.58	20876.91	23236.12	26715.61	10245.01	20048.24	23548.27	19456.67	23349.87	20756.34	24842.88	27630.98	28903.73	17580.56	26880.97	25598.78	23330.36	23630.44	18637.86	26736.74	30152.08	17873.36	26997.14	26173.93	9175.71	25827.54	28169.97
GTP-binding protein	K06207	25945.63	13571.26	26841.2	22661.4	24339.85	17152.21	12015.41	25660.97	22212.17	24125.77	24141.18	29606.89	24649.91	24007.93	27216.39	26677.2	10159.76	27673.3	27514.84	15294.26	21777.58	20876.91	23236.12	26715.61	10245.01	20048.24	23548.27	19456.67	23349.87	20756.34	24842.88	27630.98	28903.73	17580.56	26880.97	25598.78	23330.36	23630.44	18637.86	26736.74	30152.08	17873.36	26999.14	26173.93	9175.71	25827.54	28169.97
DNA polymerase III subunit gamma/tau [EC:2.7.7.7]	K02343	25944.63	13571.26	26840.7	22656.4	24339.85	17151.71	12012.91	25659.97	22209.17	24122.27	24140.18	29607.89	24646.91	24007.93	27216.39	26663.7	10159.76	27673.3	27514.84	15270.76	21788.58	20876.41	23236.12	26712.61	10245.01	20045.24	23615.27	19454.67	23349.87	20747.34	24842.88	27629.98	28903.23	17579.56	26880.97	25597.78	23330.36	23629.44	18635.86	26734.74	30152.08	17871.36	26997.14	26172.93	9173.71	25827.54	28169.97
large subunit ribosomal protein L35	K02916	25945.63	13571.26	26841.2	22661.4	24339.85	17152.21	12015.41	25660.97	22212.17	24125.77	24141.18	29606.89	24649.91	24007.93	27216.39	26677.2	10158.76	27673.3	27514.84	15294.26	21783.58	20876.91	23236.12	26715.61	10216.01	20048.24	23548.27	19456.67	23349.87	20756.34	24842.88	27630.98	28903.73	17580.56	26880.97	25598.78	23330.36	23630.44	18635.86	26736.74	30152.08	17873.36	26999.14	26173.93	9175.71	25827.54	28169.97
small subunit ribosomal protein S15	K02956	25945.63	13571.26	26841.2	22650.4	24339.85	17151.21	12015.41	25660.97	22212.17	24125.77	24141.18	29606.89	24649.91	24007.93	27216.39	26677.2	10159.76	27673.3	27514.84	15294.26	21787.58	20830.91	23236.12	26718.61	10245.01	20048.24	23548.27	19456.67	23349.87	20756.34	24842.88	27630.98	28903.73	17580.56	26880.97	25598.78	23330.36	23633.44	18637.86	26736.74	30152.08	17873.36	26999.14	26173.93	9175.71	25827.54	28169.97
small subunit ribosomal protein S18	K02963	25945.63	13571.26	26840.2	22661.4	24339.85	17152.21	12015.41	25660.97	22212.17	24125.94	24141.18	29606.89	24649.91	24007.93	27216.39	26677.2	10159.76	27673.3	27513.84	15291.26	21787.58	20876.91	23236.12	26715.61	10216.01	20048.24	23548.27	19456.67	23349.87	20720.34	24842.88	27628.98	28903.73	17580.56	26880.97	25598.78	23330.36	23630.44	18632.86	26736.74	30152.08	17873.36	26999.14	26173.93	9175.71	25827.54	28169.97
large subunit ribosomal protein L21	K02888	25945.63	13571.26	26840.2	22661.4	24339.85	17152.21	12015.41	25660.97	22212.17	24125.77	24141.18	29606.89	24649.91	24007.93	27216.39	26677.2	10159.76	27673.3	27513.84	15291.26	21787.58	20876.91	23236.12	26715.61	10216.01	20048.24	23548.27	19456.67	23349.87	20720.34	24842.88	27628.98	28903.73	17580.56	26880.97	25598.78	23330.36	23630.44	18632.86	26736.74	30152.08	17873.36	26999.14	26173.93	9175.71	25827.54	28169.97
large subunit ribosomal protein L10	K02864	25945.63	13557.26	26841.2	22661.4	24339.85	17129.21	12015.41	25659.97	22212.17	24124.77	24141.18	29606.89	24649.91	24005.93	27207.39	26677.2	10159.76	27673.3	27514.84	15294.26	21788.58	20876.91	23236.12	26718.61	10245.01	20048.24	23548.27	19456.67	23315.87	20756.34	24839.88	27630.98	28903.73	17580.56	26880.97	25598.78	23330.36	23633.44	18637.86	26734.74	30152.08	17865.36	26999.14	26173.93	9175.71	25827.54	28169.97
methionyl-tRNA formyltransferase [EC:2.1.2.9]	K00604	25945.63	13611.57	26816.2	22664.42	24339.85	17150.44	12015.41	25664.97	22211.25	24127.77	24133.18	29603.89	24643.91	24012.93	27224.39	26675.2	10159.76	27673.3	27412.84	15289.72	21765.58	20890.83	23226.12	26714.61	10201.01	20048.24	23548.27	19447.75	23369.13	20727.42	24842.88	27630.98	28892.73	17575.56	26884.77	25598.78	23330.36	23632.59	18581.86	26736.74	30148.08	17873.51	27000.14	26169.01	9176.71	25829.54	28166.97
large subunit ribosomal protein L6	K02933	25945.63	13454.26	26841.2	22661.4	24339.85	17152.21	12014.41	25660.97	22212.17	24125.77	24141.18	29606.89	24646.91	24007.93	27216.39	26677.2	10154.76	27673.3	27514.84	15294.26	21788.58	20876.91	23236.12	26718.61	10243.01	20038.24	23443.27	19456.67	23343.87	20716.34	24842.88	27630.98	28903.73	17579.56	26880.97	25598.78	23330.36	23633.44	18635.86	26736.74	30152.08	17873.36	26988.14	26173.93	9175.71	25827.54	28169.97
large subunit ribosomal protein L18	K02881	25945.63	13454.26	26841.2	22661.4	24339.85	17152.21	12014.41	25660.97	22211.17	24125.77	24141.18	29606.89	24646.91	24007.93	27216.39	26677.2	10154.76	27673.3	27514.84	15294.26	21788.58	20849.91	23236.12	26718.61	10243.01	20038.24	23443.27	19456.67	23315.87	20715.34	24840.88	27630.98	28903.73	17579.56	26880.97	25598.78	23330.36	23633.44	18635.86	26736.74	30152.08	17873.36	26988.14	26173.93	9175.71	25827.54	28169.97
ribosome-binding factor A	K02834	25929.63	13570.26	26841.2	22660.4	24336.85	17147.21	12015.41	25656.97	22212.17	24118.77	24140.18	29604.89	24647.91	23962.93	27214.39	26674.2	10159.76	27672.3	27468.84	15278.26	21785.58	20876.91	23233.12	26715.61	10195.01	20048.24	23548.27	19455.67	23264.87	20756.34	24840.88	27629.98	28900.73	17580.56	26872.97	25598.78	23310.36	23618.44	18617.86	26736.74	30151.08	17873.36	26996.14	26170.93	9174.71	25826.54	28169.97
16S rRNA processing protein RimM	K02860	25945.63	13568.59	26841.2	22661.07	24339.85	17143.54	12015.41	25531.97	22210.84	24073.77	24027.18	29606.89	24645.58	23995.93	27216.06	26676.87	10159.76	27669.97	27514.84	15294.26	21783.25	20876.91	23236.12	26713.28	10244.68	20048.24	23548.27	19456.67	23349.2	20756.34	24836.55	27630.98	28903.73	17568.56	26880.64	25598.78	23330.36	23626.11	18637.86	26736.74	30152.08	17873.36	26997.14	26173.93	9175.71	25806.21	28169.97
transcription antitermination protein NusB	K03625	25945.63	13568.59	26841.2	22661.07	24339.85	17143.54	12015.41	25531.97	22210.84	24073.77	24027.18	29606.89	24645.58	23995.93	27216.06	26676.87	10159.76	27669.97	27514.84	15294.26	21783.25	20876.91	23236.12	26713.28	10244.68	20048.24	23548.27	19456.67	23349.2	20756.34	24836.55	27630.98	28903.73	17568.56	26880.64	25598.78	23330.36	23626.11	18637.86	26736.74	30152.08	17873.36	26997.14	26173.93	9175.71	25806.21	28169.97
glutamate racemase [EC:5.1.1.3]	K01776	25949.13	13509.84	26840.2	22731.34	24330.85	17051.04	12014.66	25552.97	22159.84	23773.77	24019.18	29636.89	24073.58	24012.76	27179.06	26417.87	10175.76	27682.97	28551.92	15330.76	21093.25	20925.41	23171.12	26671.28	10766.68	20349.24	23506.27	19466.67	23115.4	21266.34	24831.55	27628.98	28812.73	18164.56	26809.84	25598.78	23172.36	23605.11	18570.86	26737.74	30170.08	17873.61	26808.14	26126.93	9199.96	25649.21	28142.97
phosphoribosylamine---glycine ligase [EC:6.3.4.13]	K01945	25948.96	13448.59	26845.37	22684.73	24338.85	17017.71	12009.58	25660.64	22196.33	24126.94	24135.52	29606.89	24649.58	24008.6	27217.06	26650.7	10157.76	27672.97	27517.17	14965.25	21959.58	20874.74	23238.12	26724.28	10302.01	20047.91	23549.27	19456.17	23349.54	20808.01	24842.38	27634.98	28904.23	17580.23	26878.97	25598.78	23326.36	23642.11	18647.52	26737.4	30151.08	17870.86	26987.14	26171.93	9076.71	25807.87	28180.97
spore coat protein JC	K06334	30581.95	5924.95	22406.75	13905.97	23196.19	12196.92	675	29364.35	24134.98	23324.29	24313.41	31386.3	23135.09	13461.04	32486.34	34380.07	44.7	42568.71	21600.39	4473.66	14514.99	27793.87	30880.2	35378.25	3684.9	21276.75	9	15465.59	23587.17	19675.13	23489.86	36704.75	37333.85	12346.35	29575.75	31546.24	23025.59	23170.55	19438.36	32785.64	52922.29	20384.45	33625.25	30898.04	1817.15	16902.07	37347.71
tRNA threonylcarbamoyladenosine biosynthesis protein TsaE	K06925	25945.63	13571.26	26841.2	22661.4	24339.85	17152.21	12015.41	25660.97	22212.17	24125.77	24141.18	29606.89	24649.91	24007.93	27216.39	26677.2	10159.76	27673.3	27514.84	15294.26	21191.33	20876.91	23236.12	26715.61	10243.51	20048.24	23546.27	19456.67	23349.87	20756.34	24842.88	27629.98	28903.73	17580.56	26880.97	25598.78	23330.36	23630.19	18637.86	26736.74	30152.08	17873.36	26996.64	26173.93	9175.71	25827.54	28169.97
queuine tRNA-ribosyltransferase [EC:2.4.2.29]	K00773	25939.63	13448.26	26856.2	22630.9	24335.85	17011.21	11999.91	25655.97	22198.67	24123.6	24131.18	29607.89	24644.91	24008.93	27212.39	26673.7	10154.76	27670.3	27616.84	14988.26	21761.58	20872.91	23243.12	26707.11	10282.01	20039.99	23545.27	19463.92	23355.62	20765.09	24840.38	27626.48	28913.73	17574.81	26886.97	25591.28	23314.86	23604.94	18679.11	26727.24	30154.08	17865.86	26975.64	26176.93	9112.21	25804.54	28171.97
5-(carboxyamino)imidazole ribonucleotide mutase [EC:5.4.99.18]	K01588	25945.63	13448.26	26840.2	22661.4	24339.85	17014.21	12015.41	25660.97	22200.17	24125.77	24130.18	29606.89	24649.91	24007.93	27216.39	26677.2	10156.76	27671.3	27513.84	14981.26	21787.58	20876.91	23236.12	26718.61	10216.01	20048.24	23548.27	19456.67	23348.87	20703.34	24842.88	27628.98	28903.73	17580.56	26880.97	25598.78	23322.36	23633.44	18632.86	26736.74	30152.08	17873.36	26987.14	26173.93	9137.71	25807.54	28169.97
DNA replication and repair protein RecF	K03629	25929.63	13570.26	26809.2	22660.4	24330.85	17147.21	12014.41	25656.97	22212.17	24113.77	24139.18	29603.89	24647.91	23936.93	27204.39	26641.2	10150.76	27671.3	27311.84	15284.26	21490.58	20876.91	23233.12	26715.61	10253.01	20047.99	23548.27	19446.92	23259.62	20665.09	24839.88	27633.98	28900.73	17575.81	26857.97	25598.78	23310.36	23617.44	18557.11	26735.74	30151.08	17871.36	26985.97	26169.93	9174.71	25823.54	28169.97
chromosomal replication initiator protein	K02313	25960.13	13572.01	26842.2	22662.07	24342.85	17157.71	12015.16	25640.97	22212.17	24132.77	24142.18	29608.89	24651.91	24056.76	27218.39	26665.2	10159.76	27672.3	26375.42	15280.76	21886.58	20867.41	23221.12	26715.61	10173.01	19820.99	23548.27	19455.92	23432.62	20739.09	24844.88	27633.98	28904.73	17575.81	26888.97	25598.78	23350.36	23642.44	18638.11	26736.74	30152.08	17872.11	27000.14	26176.93	9176.46	25828.54	28169.97
translation initiation factor IF-3	K02520	25925.63	13570.26	26839.2	22653.4	24333.85	17119.21	12015.41	25628.97	22192.17	24050.77	24137.18	29579.89	24640.91	23910.93	27160.39	26661.2	10159.76	27665.3	27501.84	15297.26	21577.58	20860.91	23229.12	26710.61	10274.01	20048.24	23548.27	19375.67	23284.87	20790.34	24823.88	27629.98	28845.73	17433.56	26870.97	25598.78	23329.36	23555.44	18548.86	26726.74	30121.08	17872.36	26958.14	26149.93	9175.71	25811.54	28164.97
GTPase	K03595	25904.63	13566.59	26824.2	22641.07	24317.85	17139.54	11922.41	25520.97	22183.84	24054.77	23972.18	29591.89	24627.58	23993.93	27213.06	26644.87	10151.76	27667.97	27508.84	15285.26	21755.25	20868.91	23224.12	26708.28	10235.68	19994.24	23470.27	19452.67	23349.2	20709.34	24833.55	27626.98	28894.73	17556.56	26871.64	25575.78	23321.36	23595.11	18622.86	26619.74	30142.08	17819.36	26989.14	26171.93	8905.71	25804.21	28165.97
histidine triad (HIT) family protein	K02503	25917.63	13568.26	26809.7	22599	24320.85	17137.21	11977.91	25609.97	22169.17	24034.77	24106.18	29556.89	24599.41	24003.93	27199.89	26648.7	10152.76	27669.3	27513.84	15276.26	21569.83	20855.91	23229.12	26685.11	10213.01	19984.49	23492.27	19384.42	23420.82	20727.09	24834.88	27612.98	28899.73	17558.81	26865.67	25568.78	23282.36	23529.19	18621.11	26694.74	30141.08	17809.86	26937.31	26167.93	8993.71	25825.04	28165.47
glutamate dehydrogenase (NADP+) [EC:1.4.1.4]	K00262	25889	13506.25	27792.87	22624.53	24474.32	17056.26	8027.74	24655.37	20968.01	24444.97	24142.7	29515.86	26027.73	28867.09	27224.74	27133.66	9581.88	27626.89	28347.94	14314.76	19370.09	19403.89	24405.22	26655.78	10000.52	19622.59	26230.11	19494.37	21841.59	22834.1	24803.38	27587.32	28895.28	18594.74	27353.13	25074.75	23238.21	23576.96	19236.21	24189.22	30231.2	17502.29	27097.95	26157.15	8480.04	25864.93	27924.7
23S rRNA (pseudouridine1915-N3)-methyltransferase [EC:2.1.1.177]	K00783	24868.8	13635.43	27050.53	20904.17	25162.52	16968.88	10976.74	25038.97	22133.34	23920.43	21321.51	30154.89	24906.24	24754.26	25174.39	26375.2	10140.26	27852.13	27520.51	15284.93	18188	20833.91	23402.45	25687.44	10149.68	19965.49	23408.44	22420.42	23416.15	21307.59	24764.05	28738.48	30332.73	17580.81	27187.17	28675.78	22038.86	20342.69	22363.78	26388.91	30543.08	17552.53	27106.97	29301.93	8427.71	25150.21	28448.47
dephospho-CoA kinase [EC:2.7.1.24]	K00859	25482.43	13508.59	29469.2	22571.4	24185.18	16791.34	12006.41	25638.97	22190.17	23903.77	24109.98	29516.89	24131.24	23929.26	27063.72	27828.07	10159.76	27669.97	27177.17	15337.93	21764.91	20892.91	23147.12	26581.41	10193.21	20041.24	23616.27	19451.34	21628.14	20750.67	24822.55	27539.98	28881.73	17575.56	26422.64	25593.11	23261.89	23548.11	18615.53	26717.07	30145.41	17865.36	26975.74	26005.6	9163.71	25667.01	28142.64
3-oxoacyl-[acyl-carrier-protein] synthase II [EC:2.3.1.179]	K09458	25560.34	21309.36	26875.52	19592.72	23310.49	19785.17	7125.69	26267.75	24725.99	27228.95	22904.38	26058.82	26920.28	22648.6	27671.38	27185.7	8362.53	27869.8	27453.51	9760.8	24146.59	21983.33	23983.36	26434.61	15611.86	19841.35	23793.48	14893.71	24568.26	23343.18	25755.77	25445.64	29660.4	12979.95	26590.81	23020.92	23655.65	23561.57	20750.01	27359.57	30791.41	20818.95	28140.82	26370.43	8230.71	17456.69	29059.3
phosphoglycerate kinase [EC:2.7.2.3]	K00927	25986.63	13573.26	26857.2	22675.23	24360.85	17152.71	12108.41	25667.97	22238.17	24129.77	24190.18	29621.89	24666.91	23985.1	27210.39	26709.2	10167.76	27671.3	23800.51	15306.26	21806.58	20884.91	23148.12	26723.61	10281.01	20084.24	23626.27	19452.67	23249.87	20754.34	24840.88	27636.98	28909.73	17592.56	26881.97	25621.78	23339.36	23664.44	18657.86	26853.74	30161.08	17927.36	26989.14	26175.93	9437.71	25829.54	28172.97
translation initiation factor IF-1	K02518	25940.63	13571.26	26840.2	22660.4	24334.85	17152.21	12015.41	25657.97	22202.17	24125.94	24141.18	29597.89	24649.91	24004.93	27213.39	26677.2	10159.76	27673.3	27514.84	14956.26	21814.58	20842.91	23235.12	26715.61	10221.01	19923.24	23548.27	19286.67	23349.87	19707.34	24839.88	27629.98	28890.73	16664.56	26879.97	25598.78	23330.36	23629.44	18526.86	26727.74	30132.08	17873.36	26984.48	26173.93	9174.71	25826.54	28154.97
small subunit ribosomal protein S6	K02990	25932.43	13570.46	26841.2	22641.8	24339.25	17150.61	12015.41	25658.37	22207.77	24101.57	24141.18	29606.09	24648.91	23951.73	27216.39	26676.2	10159.56	27646.5	27500.04	15191.06	21748.18	20823.71	23230.92	26715.61	9733.61	19730.24	23548.27	19371.07	23345.07	20325.54	24831.68	27629.98	28886.13	17128.96	26880.97	25584.38	23330.36	23630.04	18041.66	26723.94	30012.88	17871.56	26997.14	26171.13	9132.31	25827.54	28168.17
homoserine O-succinyltransferase/O-acetyltransferase [EC:2.3.1.46 2.3.1.31]	K00651	25838.3	13383.53	26662.95	26143.72	24114.27	17316.9	14654.99	24407.64	20817.76	23487.93	23721.19	29393.72	24184.08	27017.59	27099.23	25933.7	7707.76	27654.38	26069.43	16420.8	15127.92	19055.82	23095.11	26528.11	9412.69	19351.66	42394.36	19242.34	20755.77	19991.51	24635.39	27484.81	28779.9	15310.31	26590.01	25495.11	23210.11	23269.21	17666.44	24103.74	30134.08	16916.55	26624.96	26144.02	8864.96	26237.21	28136.47
large subunit ribosomal protein L32	K02911	25940.63	13572.59	26840.2	22660.4	24320.35	17243.54	12015.41	25657.97	22202.17	24089.44	24143.18	29597.89	24649.91	23988.43	27212.39	26680.2	10161.76	27672.8	27514.84	14956.59	21549.58	20842.41	23206.12	26719.61	10192.34	19924.57	23548.27	19287	23389.54	19707.67	24839.71	27629.98	28889.73	16664.56	26879.97	25599.11	23330.36	23629.94	18550.2	26727.74	30132.08	17872.86	26977.14	26173.43	9174.71	25854.04	28153.47
large subunit ribosomal protein L13	K02871	25940.63	13571.26	26840.2	22660.4	24334.85	17152.21	12015.41	25657.97	22202.17	24125.77	24141.18	29597.89	24649.91	24004.93	27213.39	26677.2	10159.76	27673.3	27514.84	14956.26	21524.58	20842.91	23235.12	26718.61	10221.01	19923.24	23548.27	19286.67	23349.87	19707.34	24839.88	27629.98	28890.73	16664.56	26879.97	25598.78	23330.36	23632.44	18526.86	26727.74	30132.08	17873.36	26981.14	26173.93	9174.71	25826.54	28154.97
small subunit ribosomal protein S10	K02946	25940.63	13571.26	26840.2	22660.4	24334.85	17152.21	12015.41	25657.97	22202.17	24125.77	24141.18	29597.89	24649.91	24004.93	27213.39	26677.2	10159.76	27673.3	27514.84	14956.26	21524.58	20842.91	23235.12	26718.61	10221.01	19923.24	23548.27	19286.67	23349.87	19707.34	24839.88	27629.98	28890.73	16664.56	26879.97	25598.78	23330.36	23632.44	18526.86	26727.74	30132.08	17873.36	26981.14	26173.93	9174.71	25826.54	28154.97
large subunit ribosomal protein L7/L12	K02935	25945.63	13571.26	26816.2	22661.4	24338.85	17150.21	12015.41	25659.97	22211.17	24110.77	24131.18	29603.89	24643.91	24004.93	27215.39	26675.2	10159.76	27673.3	27412.84	15287.26	18535.58	20872.91	23226.12	26714.61	10201.01	20048.24	23548.27	19445.67	23342.87	20727.34	24841.88	27630.98	28892.73	17575.56	26872.97	25598.78	23330.36	23630.44	18581.86	26736.74	30148.08	17872.36	26995.14	26168.93	9169.71	25827.54	28166.97
DNA polymerase I [EC:2.7.7.7]	K02335	25531.96	13529.59	27418.87	23565.13	24916.18	17256.54	12017.08	26379.97	22294.5	23766.61	24149.85	30566.89	25415.58	23340.6	26945.39	26644.2	10161.76	27124.97	28956.17	15298.59	22118.41	20902.91	23322.79	27541.28	10447.34	20059.24	23552.6	16641.67	23518.34	20903.34	25595.21	27138.98	27702.73	17707.56	27424.77	23674.78	24479.36	24061.44	15243.19	27209.07	29312.08	18249.69	26565.81	23395.93	9207.71	25372.87	28961.97
small subunit ribosomal protein S11	K02948	25938.92	13250.34	26829.38	22657.58	24339.71	17148.92	12012.3	25660.85	22204.35	24114.94	24139.32	29603.46	24179.04	24007.93	27213.74	26677.2	9104.16	27673.13	27514.84	15286.88	21787.66	20874.99	23227.55	26718.61	8944.99	19976.55	23177.56	19456.55	23279.72	20541.09	24837.32	27630.98	28903.56	17565.09	26865.8	25598.64	23291.07	23604.73	18599.62	26736.74	30152.08	17872.11	26987.13	26173.26	9174.71	25825.39	28169.97
large subunit ribosomal protein L28	K02902	25940.63	13421.59	26805.2	22663.4	24320.18	17131.54	11561.41	25652.97	22184.17	24048.27	24140.85	29523.89	24631.24	24003.26	27096.72	26585.87	9621.76	27643.97	27464.17	14479.26	21515.91	20843.91	23217.12	26710.61	10214.01	19926.24	23548.27	19193.34	23292.54	19700.34	24816.55	27622.98	28876.73	16668.56	26742.64	25590.11	23278.69	23641.11	18479.53	26721.07	30129.41	17872.36	26987.14	26104.6	9013.71	25781.21	28150.64
threonine synthase [EC:4.2.3.1]	K01733	25818.63	13517.7	24138.53	22494.23	24425.85	17377.53	11723.66	25594.86	22030.1	24201.77	24052.3	29573.39	24597.03	23724.43	27362.06	26618.87	7798.76	27675.58	27963.65	14529.3	21857.42	20559.83	23314.45	27017.84	9606.68	19973.99	23534.27	19399.84	24919.38	20640.4	24794.89	27657.87	28898.9	15547.31	27071.31	25558.67	23342.36	23581.85	17926.11	26729.74	30033.75	17872.85	27239.47	26315.52	9148.46	25911.48	28244.58
phosphoglucosamine mutase [EC:5.4.2.10]	K03431	25974.83	13312.77	23087.78	22546.77	24040.4	16916.75	11937.41	25586.38	23499.67	25699.46	23746.85	29591.5	23418.42	19195.53	27150.13	25037.29	10150.64	27668.07	22007.89	16269.59	21468.63	26390.68	22135.48	27311.6	10267.98	20030.31	20454.02	19416.42	25599.9	19060.74	24956.06	27628.66	29283.88	17553.63	26773.48	25576.78	23276.56	23743.57	17996.99	27484.41	30142.88	22699.66	26727.56	26260.31	8903.38	25786.13	28136.6
GTPase	K03665	25942.63	13423.26	26812.87	22621.9	24222.18	17074.71	11551.41	25656.97	22167.17	24117.77	24047.52	29543.22	24637.91	24038.59	27200.89	26239.53	9617.76	27641.63	27462.51	14678.93	19902.91	20262.91	23234.12	26710.61	10228.68	20025.24	23548.27	19241.67	21633.87	20668.67	24755.38	27559.31	28901.73	17563.39	26853.97	25582.11	23283.36	23626.44	18584.19	26732.74	30078.58	17864.36	26977.14	26170.93	8989.71	25791.04	28165.97
2-isopropylmalate synthase [EC:2.3.3.13]	K01649	26369.89	13610.29	25336.19	19041.51	24689.89	16939.83	8354.52	26326.9	21401.24	28683.95	24507.55	29569.9	26212.59	19933.99	27051.04	25709.52	8804.86	27666.91	27035.15	13223.34	23700.45	23640.41	23676.47	27357.1	10923.7	19624.85	4847.9	20082.76	25289.02	21807.47	24897.61	27533.15	35470.45	15587.78	28715.26	25624.14	23536.15	23891.65	18697.36	24520.67	30210.75	21151.52	27597.57	28622.92	8380.96	25052.87	28730.83
nicotinate phosphoribosyltransferase [EC:6.3.4.21]	K00763	25918.83	13324.13	26407.83	22682.97	24182.92	17023.27	15271.91	25494.05	22183.84	23699	23972.38	29606.77	23698.98	20637.13	27159.53	26291.82	10158.64	27663.22	22827.96	15652.76	21576.75	20726.91	22824.15	26699.6	10221.98	20032.14	23680.77	19445.42	22992.12	19408.34	24829.73	27622.16	28886.48	17566.56	26468.74	25598.78	23278.78	23443.11	18061.86	26719.74	30145.08	17869.91	26749.43	26160.31	9220.21	25749.53	28161.6
CTP synthase [EC:6.3.4.2]	K01937	25785.59	13644.72	26637.52	22395.47	24162.74	16959.75	11972.27	25459.72	21067.24	23476.02	24088.79	29511.57	24733.7	23862.93	26829.46	26289.7	10165.19	27666.05	27374.09	14498.19	21478.58	19305.41	23191.94	26438.11	11358.15	19899.81	23559.27	19321.17	23236.44	20862.59	24377.52	27314.23	28544.98	17565.7	26750.72	25532.42	23263.9	23048.9	18606.18	25617.74	30004.58	16670.11	26804.32	25945.43	8618.46	25744.15	28060.22
DNA repair protein RecO (recombination protein O)	K03584	25936.63	13423.26	26806.37	22546	24210.18	17089.71	11550.91	25639.97	22151.17	24119.27	24045.52	29481.22	24644.91	23988.59	27211.39	26295.03	9601.76	27627.63	27487.51	14433.43	19624.91	20171.41	23227.12	26714.61	9790.68	19818.24	23548.27	19170.67	21623.07	19212.67	24786.88	27555.31	28875.23	16052.89	26867.17	25580.11	23282.36	23625.44	18442.19	26720.74	30107.08	17862.36	26971.14	26168.93	8969.71	25795.54	28152.97
N-acetylglucosamine-6-phosphate deacetylase [EC:3.5.1.25]	K01443	25834	13581.45	23471.17	21194.92	23214.48	16696.25	8191.99	24643.64	21503	19949.43	23825.79	29240.12	22781.73	28616.67	26725.89	24855.5	9614.88	27861.51	34343.44	14760.09	20305.73	20457.46	23018.58	26518.77	10718.32	24841.43	20475.11	19813.17	19819.21	24653.54	24467.37	27453.63	29637.43	20212.68	25612.86	25625.11	22968.47	23523.92	19896.17	26385.41	30342.73	17185.15	25732.79	24471.05	8689.63	25417.09	27479.34
phosphate transport system protein	K02039	25773.75	13489.68	23714.2	22608.82	23851.35	16939.58	14791.99	24736.47	23496.84	21886.18	23604.97	29491.72	24722.99	23335.42	26780.89	24855.08	9604.26	27622.96	27527.18	15293.93	19942.33	21514.66	22756.7	26485.39	10031.15	20020.99	23551.69	19039.92	21496.1	19369.09	24933.55	27747.56	29598.48	17675.64	25736.22	25527.11	23219.66	23758.94	18136.36	27628.91	30779.83	19403.53	25934.87	24858.93	9249.71	25734.66	28173.22
23S rRNA (adenine2503-C2)-methyltransferase [EC:2.1.1.192]	K06941	26044.83	13635.81	28155.95	20564.88	24830	16511.13	8759.91	26026.26	23022.24	25676.37	24125.96	30150.69	25870.29	20321.93	27752.54	27263.8	10137.96	27714.13	27877.28	13316.96	22207.4	21015.28	23617.92	27029.92	10895.41	20422.34	4509.52	19941.27	23757.41	22082.03	25122.95	27628.57	29265.33	18182.16	27487.37	25614.82	23476.61	23765.4	19469.06	27029.29	30983.95	17939	27789.29	26497.73	8805.61	24931.98	28959.13
large subunit ribosomal protein L23	K02892	25562.96	13560.93	26515.87	21967.73	24339.85	17137.21	11294.41	25597.3	21873.17	24120.44	24132.18	29606.89	24649.91	23497.6	27216.06	26676.53	9443.76	27639.63	27491.84	13036.59	20223.25	20266.91	23236.12	26687.61	10272.34	20048.24	23548.27	18738.34	23310.2	20792.01	24747.88	27381.98	28889.4	13565.89	26763.64	25598.78	23300.69	23443.77	18468.86	26736.74	30152.08	17762.03	26999.14	25983.6	9080.04	25778.54	28059.97
putative aldouronate transport system substrate-binding protein	K17318	29573.91	5141.81	25298.17	11296.97	21003.7	17609.52	5411.5	24866.69	22399.04	20251.91	22765.83	40021.1	30687.68	12227.4	29350.01	18163.83	4918.56	37736.77	25316.1	9712.52	17279.48	32345.51	30512.24	23128	2848.62	24039.23	40.83	9109.33	36507.83	22175.73	34435.71	20642.33	26656.2	20856.28	42133.33	19205.13	32607.5	25765.38	17423.33	22970.93	50703.57	22596.52	28891	29647.16	3140.97	15395.32	30104.43
glycogen debranching enzyme [EC:3.2.1.196]	K02438	28563.44	11437.23	28053.23	22462.18	23699.84	17446.43	11477.69	26242.23	19129.37	14340.35	23516.85	44207.03	21744.96	15881.56	33644.77	32688.17	12471.62	29307.75	20951.19	18077.68	22025.21	16481.02	18367.97	35862.68	8963.21	25482.99	2664.22	15921.26	16960.56	21040.37	21441.12	38405.17	22198.53	24964.04	30812.16	32316.56	24273.63	22284.43	14359.49	26506.76	29667.07	12081.42	28944.93	23067.43	2819.34	32193.93	29382.09
4-diphosphocytidyl-2-C-methyl-D-erythritol kinase [EC:2.7.1.148]	K00919	25487.29	13372.01	26798.4	21290.63	24302.72	16486.02	11767.01	25561.21	21806.1	24105.7	24070.98	29507.29	24585.37	23685.2	27148.47	26531.33	10075.83	27619.63	27504.19	14787.06	21657.24	20856.57	23128.85	26575.31	9686.61	19678.58	23512.27	19287.34	23282.8	20340.68	24735.02	27584.85	28897.33	17572.23	26764.24	25057.26	22484.46	23426.99	18523.46	26690.16	30088.28	17636.29	26756.89	26123.73	3484.11	25761.56	27641.67
glucose-1-phosphate thymidylyltransferase [EC:2.7.7.24]	K00973	25100.25	20359.66	26269.87	21581.02	23067.52	19763.89	7999.02	25704	21738.24	21843.56	23991.64	29368.85	23366.52	26076.45	26948.49	25249.18	10442.42	27922.44	25011.29	13485.37	18185.56	19864.89	23449.61	25814.34	15003.99	21581.78	24494.76	18699.26	18886.99	23024.45	24806.65	26758.28	28839.34	13581.29	25997.75	25541.53	23099.75	22507.79	21396.17	25442.82	29947.23	19152.38	25767.31	25542.76	7920.18	25362.4	27741.91
tRNA (guanine-N7-)-methyltransferase [EC:2.1.1.33]	K03439	25787.13	13515.76	26453.7	22630.9	23830.85	16439.71	12012.91	24568.47	22059	21223.27	23805.35	29573.39	23380.91	23863.43	26976.89	26543.87	10158.26	27659.8	28662.84	15296.59	21698.08	20840.74	22811.62	26423.11	10262.51	20234.24	23546.27	19040.17	21699.37	19711.51	24572.88	27582.48	28813.73	17563.56	25448.3	25562.78	23157.36	23484.77	18245.36	26604.24	30132.58	17849.36	26050.64	24712.43	9169.71	25750.71	27931.97
two-component system, sensor histidine kinase PdtaS [EC:2.7.13.3]	K00936	26164.62	6034.09	23954.52	9595.89	21661.39	14075.25	1803.8	25594.3	23984.57	25834.71	20713.61	29446.47	23532.62	24375.84	34628.54	34919.26	2530.43	28444.05	24497.57	8266.32	15150.36	33227.86	23815.17	34621.75	6078.11	20910.69	2981.33	22907.35	28926.06	18046.65	22598.66	35042.65	30757.72	15954.63	32271.36	34161.45	23054.57	21336.08	18570.32	32884.48	30473.12	27556.95	28467.7	28880.49	7362.05	18155.49	28811.43
butanol dehydrogenase [EC:1.1.1.-]	K00100	24902.97	5636.2	17648.91	29471.84	21007.92	11937.15	4102.58	23194.86	18462.06	20526.48	22885.4	21739.03	18130.73	22938.8	22606.96	24193.18	5621.46	29309.05	28718.05	16769.06	22186.87	18468.86	23569.97	26108.16	3443.1	19922.57	98293.65	28376.97	17064.96	25405.61	17165.34	25862.78	30244.75	22522.34	20067.22	31575.43	18770.14	20910.79	19672.11	25762.06	30736.06	11871.75	26885.82	26470.15	3667.29	20298.52	27813.95
phosphate starvation-inducible protein PhoH and related proteins	K06217	25830.55	13892.37	26827.59	22629.63	24301.13	17063.03	11912.88	25390.23	20847.65	21922.74	23970.9	29580.75	25561.74	23993.93	27216.67	26429.87	11226.43	27663.71	26321.09	14212.29	21759.67	15211.09	23223.26	26084.28	12614.84	19836.46	24834.55	19451.71	20850.78	21021.19	24680.54	27608.98	28580.9	17579.06	26544.81	25576.2	23375.94	23298.38	18677.1	25736.74	30140.08	12733.5	26980.58	26070.52	8903.6	25695.22	28165.97
uncharacterized protein	K07079	26513.95	6593.84	23991.17	9151.2	32413.15	11381.09	1929.25	35405.76	25960.34	35347.89	30268.31	35547.81	38167.14	26080.52	27035.36	30822.11	70.12	20090.47	28572.8	3328	20297.27	11160.06	20612.52	39444.78	6174.75	18086.76	87.75	18394.77	23591.69	25024.79	39484.98	29283.87	27493.64	22443.26	28761.85	30114.68	30887.45	32876.03	5180.51	31846.74	7913.88	13321.7	38997.23	25919.88	1791.66	19888.84	33752.69
transaldolase [EC:2.2.1.2]	K00616	24364.41	19498.86	20500.12	22898.69	20720.13	19543.72	11372.58	23775.89	21894.43	21852.08	22976.65	28721.45	22342.14	19429.53	25122.33	23523.55	10541.44	27801.82	24561.8	19293.91	23954.78	27380.18	22209.71	25788.74	16325.55	19303.55	40905.71	13972.14	22249.81	24201.95	24617.71	27075.27	22189.1	16805.08	25022.33	22213	21292.39	22574.29	20948.29	24002.69	29145.18	24865.27	24160.53	24014.7	3730.67	25668.18	25204.46
methyl-accepting chemotaxis protein	K03406	9859.1	9414.96	53861.5	9519.08	23840	35906.98	77.5	17819.78	15788	30731.68	9874.9	47777.5	46193.6	42942	39226.98	27150.29	385.28	10812.44	49542.2	2319.86	41122.1	7674.86	12529.4	17601.2	3087	8678.42	2834.14	4401.4	72917.54	7748.16	22682.88	14809.4	63997.6	10317.78	75735.01	10773.48	41483.7	18441.31	4889.36	18398.4	5273.2	10431.08	16667.86	32216.6	3399.78	21958.79	17378.8
16S rRNA (guanine527-N7)-methyltransferase [EC:2.1.1.170]	K03501	22808.63	13522.59	26236.2	22644.07	24312.85	16903.54	12015.41	25488.97	22207.84	24045.77	23816.18	29107.89	24054.58	23739.93	26320.06	25724.87	10159.76	27516.97	26788.84	15274.26	21752.25	17964.91	22881.12	26180.28	10241.68	18977.24	23548.27	19455.67	23228.2	20628.34	24810.55	26604.98	28702.73	17568.56	26691.64	25567.78	22968.36	22826.11	18636.86	25860.74	29940.08	17765.36	25727.14	25929.93	9120.71	25543.21	28107.97
transcription-repair coupling factor (superfamily II helicase) [EC:3.6.4.-]	K03723	25364.63	13618.26	26331.2	22478.4	23708.85	16970.21	12016.41	25289.97	21865.17	23663.77	24320.18	28516.89	24387.91	23323.93	27317.39	26923.2	10181.76	26433.3	27313.84	15304.26	24015.08	21014.91	22876.12	26778.61	10791.01	20174.49	23653.27	16733.42	23368.12	21394.59	24745.88	26669.98	27353.73	18359.31	26489.97	23010.78	22699.36	23569.44	15269.61	26323.74	29208.08	18114.36	27214.14	22802.93	9206.71	24991.54	27607.97
release factor glutamine methyltransferase [EC:2.1.1.297]	K02493	25857.63	13420.95	26825.2	22644.78	24322.85	17069.98	11997.41	25552.97	20863.09	21982.11	24137.18	29587.89	24646.91	24007.93	27215.39	26474.2	10163.76	27670.3	27515.84	14227.8	21819.58	15195.99	23236.12	26061.61	10258.01	20001.24	23548.27	19454.59	20710.41	20777.26	24678.88	27614.98	28591.73	17579.56	26523.97	25597.78	23305.36	23279.29	18641.86	25851.74	30151.08	12784.21	26981.14	26070.85	9171.71	25715.54	28169.97
argininosuccinate lyase [EC:4.3.2.1]	K01755	25891.96	13284.68	24307.86	21852.4	24287.86	16792.71	11441.99	24583.98	20750.5	23838.26	24053.52	29606.39	24470.4	23885.76	26957.39	25967.03	7796.43	27644.79	28641.43	14678.92	21839.58	19704.4	23161.11	26446.44	9376.35	19740	23520.61	19342.09	22637.28	21491.27	24613.73	27503.65	28767.23	15530.65	26838.64	25623.11	23084.36	23383.11	18233.11	24216.41	30123.08	16971.28	26490.97	26132.93	7596.96	25558.38	28121.47
ribosome-associated protein	K09710	25857.13	13420.7	26823.2	22645.28	24322.85	17069.98	12000.16	25529.97	20856.09	21979.77	24136.18	29589.89	24649.91	24007.93	27216.39	26461.2	10159.76	27668.3	26328.09	14198.3	21776.58	15180.49	23218.12	26090.61	10107.01	19777.24	23548.27	19455.59	20708.41	20733.26	24678.88	27614.98	28589.73	17580.56	26523.97	25598.78	23306.36	23278.29	18629.86	25853.74	30150.08	12783.96	26979.14	26071.85	9170.46	25715.54	28169.97
acetyl-CoA carboxylase biotin carboxyl carrier protein	K02160	30657	12961.86	17100.2	18994.09	22270.15	13326.62	9240.66	27505.32	23515.5	21924.62	25799.75	25269.33	20918.8	16866.36	25580.63	24023.12	5153.14	42012.7	17665.59	7753.42	18974.8	22937.84	29230.81	26899.7	9923.15	23178.31	20524.61	15900.26	15404.12	23397.02	25350.73	28021.43	29641.05	13683.96	21623.02	26389.05	21494.14	24849.93	22797.49	29619.41	52390.04	18226.28	28379.05	28559.48	7896.96	16394.53	35173.16
preprotein translocase subunit SecE	K03073	25544.96	13401.59	26811.53	22535.4	23990.18	17056.87	11424.41	25588.22	22103.83	23557.1	23645.51	29574.22	23961.91	23925.26	25997.22	26334.87	10139.43	27667.63	26614.84	14913.93	21090.99	20723.91	22766.2	26271.61	10073.68	17759.58	23537.94	13768.34	23255.53	19462.34	24595.88	27618.98	28688.06	16624.23	26644.64	22769.78	23036.36	23461.44	18473.86	26105.08	30125.08	17752.36	26224.14	26165.93	8671.71	25750.88	27433.97
dGTPase [EC:3.1.5.1]	K01129	24726.18	13144.07	27101.73	17758.33	24569.59	14794.05	8353.86	29161.78	19336.64	26649.58	25211.81	30821.29	24901.23	18833.67	34188.8	34011.58	4212.73	28653.44	22957.92	13069.4	17141.05	16769.29	24465.45	33806.28	9660.28	16908.08	4474.19	21937.51	20353.73	22584.14	25955.36	34832.52	29097.58	16466.73	28801.49	29939.02	22433.43	23798.05	18190.34	23699.9	30242.9	15780.35	28950.27	27939.56	2480.21	25845.72	28326.33
cell division transport system permease protein	K09811	25935.6	13309.01	26772.78	18901.07	24238.67	16395.43	8749.99	25514.61	21853.68	23981.7	23974.09	29597.64	24347.64	23909.66	27175.31	26539.62	10117.76	27653.33	27306.9	13834.43	21868.04	20922.33	23223.65	26767.27	10230.35	22405.49	4546.19	19813.22	23173.82	22606.13	24752.89	27527.07	28943.03	19298.81	26862.84	25597.42	23163.11	23615.42	18725.38	26739.76	30175	17357.17	26985.3	26165.33	8705.46	24860.82	28181.33
chorismate synthase [EC:4.2.3.5]	K01736	25945.63	13379.26	26840.2	19041.62	24334.85	16638.99	12011.41	25661.58	22062.17	24162.77	24109.73	29596.89	24653.13	23979.93	27237.39	26679.2	10134.76	27660.52	27513.95	13527.93	21763.91	20876.91	23236.12	26867.05	10275.01	20044.24	4643.27	19456.67	23342.48	20770.28	24843.21	27611.09	28903.73	17580.56	26878.97	25585.89	23253.36	23634.88	18635.86	26733.74	30141.41	17873.47	26985.14	26173.93	8790.71	24947.1	28172.86
argininosuccinate synthase [EC:6.3.4.5]	K01940	25891.96	13284.68	24035.86	21851.4	24259.86	16788.71	11433.99	24577.98	20751	23839.26	24035.52	29566.39	24482.9	23749.76	26953.39	25936.03	7724.43	27633.79	27404.43	14678.92	21734.08	19704.4	23164.11	26423.44	9376.35	19691	23520.61	19314.09	22638.28	20194.27	24603.73	27498.65	28767.23	15530.65	26974.64	25542.11	23074.36	23382.11	17769.11	24208.41	30123.08	16954.28	26486.8	26126.93	7596.96	25512.88	28107.47
cell division protein FtsZ	K03531	25244.43	13480.59	26177.2	22396.8	23462.85	17009.51	12014.41	25225.97	21838.17	23523.77	23989.31	28385.89	24248.24	23164.26	26817.39	27003.9	10149.76	26375.3	27022.84	15611.26	22139.58	20930.91	22744.79	26652.91	10298.21	20173.24	23615.27	16786.67	23348.27	21715.34	24551.88	26431.98	27053.06	18496.56	26264.1	22580.78	22611.56	23414.11	15121.86	26274.74	29156.08	17830.36	26399.41	22700.26	9176.71	24925.51	27521.97
DNA polymerase III subunit delta' [EC:2.7.7.7]	K02341	25713.63	13245.26	25307.87	21046.4	23351.18	16720.21	12009.41	25181.97	21198.17	22696.77	23631.52	28978.22	23540.91	23782.59	26578.39	25752.53	10157.76	27479.63	27114.51	15266.93	19374.91	20229.91	22790.12	26448.61	10139.68	19911.24	23548.27	19447.67	19691.87	20670.67	24482.88	27404.31	28068.73	17558.89	26009.97	25555.11	22884.36	23120.44	18633.19	26375.74	29484.08	17788.36	26258.14	25302.93	9162.71	25502.54	27398.97
imidazole glycerol-phosphate synthase subunit HisF [EC:4.3.2.10]	K02500	27331.91	13296.32	24825.95	18041.06	27321.74	16514.4	11396.64	26577.02	20598.89	24903.21	24965.92	30515.97	28588.68	25436.29	28723.14	26012.86	7691.03	27625.12	26476.07	12409.63	19841.78	17411.85	23705.76	27086.75	9373.52	19277.5	4604.61	19316.01	21771.91	20326.26	30941.23	28308.92	28517.98	15642.98	28588.89	25485.38	25430.81	25270.27	17755.39	23137.76	30001.05	16126.52	26790	27136.35	6749.36	25001.27	28919.78
probable rRNA maturation factor	K07042	25929.83	13207.44	23081.78	22549.1	24045.4	16846.42	12015.41	25619.38	22179	23626.46	23905.85	29588.5	23437.75	19203.53	27149.46	24862.62	10158.64	27666.4	21859.89	15215.59	21427.96	20717.68	22130.48	26691.93	10223.31	20031.31	20532.02	19403.42	22975.57	19104.74	24800.39	27614.66	28873.88	17577.63	26387.81	25597.78	23258.56	23423.9	17903.99	26717.41	30145.88	17869.66	26713.39	26160.31	9169.38	25691.46	28138.6
DNA primase [EC:2.7.7.101]	K02316	25277.63	13496.5	26243.44	22414.4	23467.61	16955.45	12015.41	25283.21	21868.17	23667.01	23967.18	28433.13	24249.91	23275.18	26934.15	26616.2	10159	26392.3	27297.6	15277.26	22254.58	20912.91	22761.36	26651.37	10285.51	20048.24	23615.77	16787.17	23412.38	20792.34	24590.12	26434.22	27158.48	17879.56	26288.72	22580.78	22596.12	23589.69	15307.86	26288.74	29202.08	17843.36	26450.9	22753.17	9175.71	24910.3	27520.21
DNA polymerase III subunit delta [EC:2.7.7.7]	K02340	25339.83	13503.46	26286.37	22377.4	23573.98	16881.91	12010.31	25238.37	21829.97	23580.47	24214.72	28371.22	24363.91	23097.79	27246.39	26501.03	10158.36	26411.43	27162.51	15259.43	21995.11	20320.61	22850.52	26768.61	10265.68	20093.24	23548.27	16630.67	21603.07	21484.27	24659.88	26594.11	27281.23	17623.89	26469.97	23004.91	22664.56	23488.44	15094.39	26313.34	29153.88	18103.36	27152.34	22763.93	9175.11	24943.74	27597.17
regulatory protein	K03565	25530.3	13420.26	26811.2	22529.34	23974.52	17029.21	11510.74	25435.22	22154.51	23478.1	23446.18	29516.89	24066.91	23778.59	25825.56	25838.2	10139.76	27651.3	26719.51	14883.93	20709.17	20635.91	23207.2	26207.61	9698.02	17675.24	23546.94	13737.67	23213.73	19131.34	24565.22	27493.31	28632.73	15990.56	26694.84	22772.78	23009.36	23431.11	18446.86	26116.41	30102.08	17769.03	26212.47	26145.93	9108.71	25631.88	27408.97
cell division transport system ATP-binding protein	K09812	25929.3	13310.76	26897.78	18896.77	24258.27	16401.43	8749.74	25489.61	21859.68	24012.1	24028.29	29596.64	24442.44	27835.26	27180.31	26657.62	10117.76	27653.33	26297.15	13465.93	21598.84	20855.83	23242.45	26713.67	10099.35	19933.49	4546.19	19523.42	23181.42	21522.73	24751.89	27541.87	28933.23	18354.81	26941.64	25597.42	23167.11	23595.42	18650.78	26733.16	30161	17357.92	27004.3	26171.93	8705.21	24882.82	28175.33
ribonuclease P protein component [EC:3.1.26.5]	K03536	25379.46	13554.43	26053.37	21919.23	23834.85	17091.71	11198.91	24506.3	21752.67	21781.27	23732.68	29571.39	24420.91	23421.1	27021.06	26587.53	9423.26	27622.13	27310.84	13002.59	20146.75	20213.41	22823.62	26586.11	10172.84	19954.24	23468.27	18309.84	23271.2	19356.01	24489.88	27329.48	28783.4	13529.89	25828.64	25540.78	23142.69	23322.27	17938.36	26491.24	30120.58	17678.03	26077.64	24524.1	8800.04	25730.04	28043.97
imidazole glycerol-phosphate synthase subunit HisH [EC:4.3.2.10]	K02501	27330.24	13271.65	24823.62	18025.39	27282.57	16490.73	11397.81	26553.02	20592.72	24798.38	24948.59	30494.47	28556.85	25294.96	28610.14	26005.86	7692.03	27626.79	26450.4	12413.96	19840.61	17408.85	23688.43	27029.42	9407.85	19276.5	4605.94	19318.01	21740.58	20359.76	30900.56	28253.92	28517.98	15642.98	28555.39	25485.88	25413.31	25223.77	17754.72	23128.09	30001.05	16126.35	26675.17	27116.35	6778.86	24975.6	28884.28
D-methionine transport system substrate-binding protein	K02073	23575.5	21603.13	18966.22	26421.81	23284.54	19175.37	17787.68	22065.17	21748.94	20221.91	20161.05	20426.39	20281.91	22666.35	22194.12	22153.3	24414.52	25869.18	27865.51	20619.94	15193.87	23915.86	20254.26	21939.14	20345.1	20108.15	44878.22	22450.27	21848.55	20116.97	20696.49	24851.88	26414.56	14826.57	18215.8	24802.94	17940.63	19339.8	22433.9	26330.15	29310.69	20658.85	21438.11	20713.75	10057.19	23907.24	26130.05
threonine dehydratase [EC:4.3.1.19]	K01754	25681.84	20398.44	25875.6	18467.54	23456.12	18939.7	8852.02	24796.41	23250.24	21036.27	23468.8	29468.26	23180.82	18083.77	27012.51	24919.32	9321.38	28158.33	26482.37	14450.03	24658.71	21711.53	22066.55	26254.71	14863.82	24150.26	5452.84	19460.5	20071.8	22526.89	25206.82	27457.21	29222.96	16607.08	25196.66	25552.36	22910.3	23215.76	20148.07	26530.32	30083.38	21142.76	25417.01	24632.14	8170.19	24461.06	27852.79
16S rRNA (adenine1518-N6/adenine1519-N6)-dimethyltransferase [EC:2.1.1.182]	K02528	25347.63	13494.26	26203.2	22542.4	23450.85	16880.21	12015.41	25227.97	21831.17	23517.77	23950.18	28395.89	24224.91	23047.93	26820.39	26575.2	10158.76	26378.3	27189.84	15827.26	21788.58	21189.91	22732.12	26644.61	10241.01	20048.24	23549.27	16611.67	23269.87	20771.34	24559.88	26432.98	27034.73	17580.56	26263.97	22618.78	22592.36	23406.44	15063.86	26268.74	29256.08	17843.36	26361.14	22699.93	9180.71	24875.54	27509.97
large subunit ribosomal protein L34	K02914	25777.12	13191.46	26708.88	22610.09	23990.64	17033.61	11966.8	25378.04	22074.18	23603.03	23671.85	29461.29	23861.01	19790.86	26694.1	26256.37	9093.52	27620.06	27073.67	15238.45	16198.79	20685.73	22573.35	26504.01	8868.49	17747.51	22245.99	18889.25	23106.78	18966.09	24580.86	27326.78	28447.09	17515.62	26377.97	25126.5	23088.9	23452.06	17587.42	26563.81	30016.58	17585.32	25877.63	25982.19	9045.24	25701.56	28060.97
3-phosphoshikimate 1-carboxyvinyltransferase [EC:2.5.1.19]	K00800	25945.63	13334.76	26859.95	19027.62	24283.6	16463.74	8752.91	25661.08	22057.5	24123.94	24108.9	29598.89	24641.13	23982.93	27211.39	26639.7	10133.76	27659.77	27615.95	13154.26	21844.66	20846.24	23245.12	26722.05	10313.01	20021.99	4508.52	19467.42	23340.48	20783.2	24844.21	27605.59	28914.73	17590.31	26886.97	25581.89	23237.61	23634.88	18703.11	26730.74	30145.41	17865.72	26974.14	26178.93	8734.21	24915.6	28175.86
adenylosuccinate synthase [EC:6.3.4.4]	K01939	25236.63	13514.26	26205.7	22392.8	23451.52	16916.38	12014.91	25225.64	21825.67	23511.27	23946.18	28382.89	24228.91	23047.93	26832.06	26626.7	10156.76	26376.3	27370.84	15244.59	21924.25	20871.41	22722.45	26684.61	10268.68	20047.91	23547.94	16611.17	23317.67	20789.34	24553.05	26433.98	27038.23	17580.23	26433.77	22578.78	22592.36	23412.11	15066.19	26271.07	29136.08	17844.53	26362.47	22707.93	9310.21	24930.54	27510.97
glycine hydroxymethyltransferase [EC:2.1.2.1]	K00600	24235.23	13521.01	26467.45	20796.1	24310.4	16668.96	7852.16	24779.97	22388.67	23447.98	21322.28	28984.89	24573.81	19857.73	24775.39	26199.2	10158.26	26537.05	27769.09	14896.26	22344.73	20787.91	22931.52	25698.31	10268.01	20118.74	23413.02	19911.27	23515.12	21492.14	24475.88	27509.38	29123.33	17582.06	26616.07	25601.78	21369.11	20258.94	18885.06	26079.44	30101.58	17634.86	26613.64	25689.73	9013.46	24205.54	27764.97
holliday junction DNA helicase RuvA [EC:3.6.4.12]	K03550	25237.63	13498.26	26211.2	22395.4	23452.85	16880.21	12015.41	25220.97	21827.17	23513.77	23946.18	28375.89	24291.91	23216.93	26824.39	26574.2	10158.76	26376.3	27162.84	15274.26	21790.58	20876.91	22805.12	26639.61	10270.01	20048.24	23548.27	16619.67	23269.87	20792.34	24550.88	26429.98	27032.73	17580.56	26259.97	22580.78	22592.36	23403.44	15068.86	26268.74	29136.08	17840.36	26361.14	22699.93	9175.71	24875.54	27506.97
aconitate hydratase [EC:4.2.1.3]	K01681	25919.66	20445.61	23956.03	18383.32	24036.57	19726.98	8710.14	24862.72	22184.31	24143.03	23861.34	29448.72	24260.09	23767.28	27400.3	25047.78	10631.46	27965.63	22860.73	14250.66	17558.87	20833.78	23004.76	26592.42	13677.65	21247.29	5003.56	19655.63	21653.23	22518.76	25347.32	27476.5	29500.24	15728.64	26678.57	25543.88	23012.06	23271.27	20889.23	24271.09	30140.88	20323.02	26571.66	26154.36	7041.03	24588.98	28141.11
adenylosuccinate lyase [EC:4.3.2.2]	K01756	25236.63	13494.26	26202.7	22404.62	23450.52	16901.16	12014.91	25217.75	21821	23510.27	23947.4	28384.89	24235.13	23100.93	26827.06	26535.7	10157.76	26376.52	27168.95	15238.59	21790.58	20871.74	22722.45	26643.05	10267.68	20047.91	23547.94	16608.17	23264.98	20758.45	24549.38	26427.09	27029.23	17580.23	26259.97	22578.89	22592.36	23407.55	15083.19	26268.07	29136.41	17835.64	26360.47	22699.93	9171.21	24884.1	27509.86
large subunit ribosomal protein L29	K02904	25237.63	13494.26	26203.2	22395.4	23450.85	16880.21	12015.41	25217.97	21827.17	23513.77	23946.18	28375.89	24223.91	23044.93	26819.39	26573.2	10158.76	26376.3	27161.84	15270.26	21788.58	20876.91	22724.12	26642.61	10241.01	20048.24	23548.27	16611.67	23267.87	20756.34	24550.88	26427.98	27030.73	17580.56	26259.97	22580.78	22592.36	23406.44	15063.86	26268.74	29136.08	17840.36	26361.14	22699.93	9175.71	24875.54	27506.97
small subunit ribosomal protein S7	K02992	25237.63	13494.26	26203.2	22395.4	23450.85	16880.21	12015.41	25217.97	21827.17	23513.77	23946.18	28375.89	24223.91	23044.93	26819.39	26573.2	10158.76	26376.3	27161.84	15270.26	21788.58	20876.91	22724.12	26642.61	10241.01	20048.24	23548.27	16611.67	23267.87	20756.34	24550.88	26427.98	27030.73	17580.56	26259.97	22580.78	22592.36	23406.44	15063.86	26268.74	29136.08	17840.36	26361.14	22699.93	9175.71	24875.54	27506.97
large subunit ribosomal protein L24	K02895	25237.63	13494.26	26203.2	22395.4	23450.85	16880.21	12015.41	25217.97	21827.17	23513.77	23946.18	28375.89	24221.91	23044.93	26819.39	26573.2	10158.76	26376.3	27161.84	15270.26	21788.58	20876.91	22724.12	26642.61	10241.01	20048.24	23548.27	16611.67	23267.87	20756.34	24550.88	26427.98	27030.73	17580.56	26259.97	22580.78	22592.36	23406.44	15063.86	26268.74	29136.08	17840.36	26359.14	22699.93	9175.71	24875.54	27506.97
large subunit ribosomal protein L5	K02931	25237.63	13480.26	26203.2	22395.4	23450.85	16857.21	12015.41	25216.97	21827.17	23512.77	23946.18	28375.89	24223.91	23042.93	26810.39	26573.2	10158.76	26376.3	27161.84	15270.26	21788.58	20876.91	22724.12	26642.61	10241.01	20048.24	23548.27	16611.67	23233.87	20756.34	24547.88	26427.98	27030.73	17580.56	26259.97	22580.78	22592.36	23406.44	15063.86	26266.74	29136.08	17832.36	26361.14	22699.93	9175.71	24875.54	27506.97
small subunit ribosomal protein S17	K02961	25237.63	13480.26	26203.2	22395.4	23450.85	16857.21	12015.41	25216.97	21827.17	23512.77	23946.18	28375.89	24223.91	23042.93	26810.39	26573.2	10158.76	26376.3	27161.84	15270.26	21788.58	20876.91	22724.12	26642.61	10241.01	20048.24	23548.27	16611.67	23233.87	20756.34	24547.88	26427.98	27030.73	17580.56	26259.97	22580.78	22592.36	23406.44	15063.86	26266.74	29136.08	17832.36	26361.14	22699.93	9175.71	24875.54	27506.97
small subunit ribosomal protein S9	K02996	25237.63	13480.26	26203.2	22395.4	23450.85	16857.21	12015.41	25216.97	21827.17	23512.77	23946.18	28375.89	24223.91	23042.93	26810.39	26573.2	10158.76	26376.3	27161.84	15270.26	21788.58	20876.91	22724.12	26642.61	10241.01	20048.24	23548.27	16611.67	23233.87	20756.34	24547.88	26427.98	27030.73	17580.56	26259.97	22580.78	22592.36	23406.44	15063.86	26266.74	29136.08	17832.36	26361.14	22699.93	9175.71	24875.54	27506.97
tRNA(Ile)-lysidine synthase [EC:6.3.4.19]	K04075	25230.63	13493.76	26189.2	22303.4	23455.35	16889.21	11999.91	25349.97	21839.67	23492.27	23976.68	28419.39	24209.41	23078.93	26817.39	26582.2	10142.76	26363.3	27207.84	15266.26	21768.08	20804.91	22716.12	26665.61	9817.01	20024.24	23545.27	16584.67	23282.87	20582.34	24596.88	26450.98	27022.73	16978.56	26263.47	22656.28	22585.86	23386.94	15473.86	26256.74	29203.08	17835.86	26456.64	22721.93	9125.21	24917.54	27521.47
preprotein translocase subunit SecG	K03075	25237.63	13446.26	26203.2	22395.4	23450.85	16854.21	12015.41	25216.97	21827.17	23512.77	23946.18	28375.89	23730.91	23098.93	26810.39	26372.2	10158.76	26376.3	27168.84	15273.26	21790.58	20876.91	22688.12	26630.61	10240.01	20048.24	23547.27	16611.67	23234.87	20761.34	24547.88	26427.98	27030.73	17580.56	26259.97	22580.78	22592.36	23403.44	15063.86	26266.74	29136.08	17832.36	26359.14	22699.93	9175.71	24875.54	27504.97
tRNA (cytidine/uridine-2'-O-)-methyltransferase [EC:2.1.1.207]	K03216	25878.83	13204.44	23063.78	22516.7	23958.4	16839.42	11921.41	25472.38	21764	23591.29	23804.85	29543.5	23398.75	19199.53	27141.46	24823.62	10148.64	27663.4	21501.89	15201.59	20942.96	20701.68	22118.48	26643.93	10182.31	19977.31	20452.02	19397.42	22801.77	19019.74	24795.39	27608.66	28323.88	17564.63	26369.01	25572.78	23200.56	23376.9	17883.99	26592.41	29483.88	17812.66	26660.39	26158.31	8731.38	25612.46	28132.6
uracil phosphoribosyltransferase [EC:2.4.2.9]	K00761	25196.63	13489.59	26185.2	22375.07	23427.85	16867.54	11922.41	25077.97	21798.84	23437.77	23777.18	28360.89	24201.58	23022.93	26807.06	26540.87	10150.76	26370.97	27154.84	15258.26	21669.75	20868.91	22712.12	26635.28	10202.68	19994.24	23470.27	16607.67	23264.2	20673.34	24541.55	26421.98	27021.73	17556.56	26239.64	22557.78	22583.36	23370.11	15042.86	26151.74	29126.08	17786.36	26344.14	22697.93	8905.71	24850.21	27502.97
RNase adapter protein RapZ	K06958	25888.83	13202.52	23063.78	22528.27	24023.4	16833.5	11922.41	25479.38	22150.67	23543.46	23733.85	29573.5	23415.42	19189.53	27145.88	24745.29	10150.64	27661.07	21852.64	15203.59	18060.13	20709.68	22118.48	26684.35	10184.98	19977.31	20454.02	19399.42	22974.9	19021.74	24791.06	27608.66	28864.88	17553.63	26377.48	25574.53	23249.56	23388.57	17883.99	26600.16	30135.88	17815.66	26695.14	26158.31	8885.38	25609.63	28131.85
polyribonucleotide nucleotidyltransferase [EC:2.7.7.8]	K00962	25945.63	13338.01	26842.95	18968.68	24290.6	16417.93	8758.91	25663.86	22047.84	24124.77	24095.96	29581.89	24697.69	20234.93	27200.14	26678.2	10128.76	27652.33	27513.48	13109.76	21764	20843.08	23317.12	26712.92	10274.01	20044.74	4508.52	19464.67	23333.01	20763.23	24842.55	27610.37	28905.73	17580.56	26879.97	25598.42	23239.61	23622	18602.86	26734.49	30140.75	17871	26986.89	26173.93	8754.21	24897.98	28153.33
PLP dependent protein	K06997	25945.63	13334.01	26859.95	18968.68	24289.6	16422.93	8758.91	25661.86	22045.84	24127.77	24103.96	29584.89	24636.69	20065.93	27196.14	26674.2	10127.76	27660.33	27614.48	13113.76	21802	20847.08	23246.12	26713.92	10289.01	20044.74	4508.52	19465.67	23338.01	20759.23	24843.55	27608.37	28914.73	17585.56	26887.97	25597.42	23239.61	23622	18653.86	26734.49	30144.75	17874	26989.06	26178.93	8754.21	24897.98	28156.33
acyl phosphate:glycerol-3-phosphate acyltransferase [EC:2.3.1.275]	K08591	25683.7	13469.94	23876.78	16457.75	22376.67	18322.13	6478.91	25704.64	23195.99	27683.99	22670.85	28008.8	25806.58	17968.9	29913.46	26735.95	5742.34	27562.36	24730.36	9993.83	19089.87	26185.46	22803.68	27043.59	10699.04	18521.14	20396.19	14696.61	29624.9	19416.13	25515.09	25583.49	29287.15	13375.06	31392.48	23068.68	25235.06	23525.48	17761.36	28117.55	30529.08	22166.15	27008.22	26778.03	8227.61	18152.13	27628.9
small subunit ribosomal protein S20	K02968	25230.92	13173.34	26191.38	22391.58	23450.71	16876.92	12012.3	25217.85	21819.35	23502.94	23944.32	28372.46	23753.04	23044.93	26816.74	26573.2	9104.16	26376.13	27161.84	15262.88	21787.66	20874.99	22715.55	26639.61	8969.99	19976.55	23177.56	16611.55	23197.72	20541.09	24545.32	26427.98	27030.56	17565.09	26244.8	22580.64	22553.07	23374.73	15027.62	26268.74	29136.08	17839.11	26349.13	22699.26	9174.71	24873.39	27506.97
uncharacterized protein	K07040	25919.83	13149.19	23062.45	22530.1	23914.4	16757.59	12008.66	25606.05	22115.33	23588.13	23794.86	29515.83	22909.25	19049.19	26968.13	24254.45	10154.64	27662.73	21628.81	15160.42	19160.96	20079.51	22079.81	26596.93	10061.65	20002.98	20530.69	19389.92	21107.07	19050.24	24705.06	27485.99	28836.88	17560.63	26359.81	25591.11	23206.06	23363.07	17895.65	26703.74	30139.88	17855.58	26606.22	26141.31	9128.63	25649.46	28102.6
histidinol-phosphate aminotransferase [EC:2.6.1.9]	K00817	25777.99	13266.1	26981.5	18162.34	24230.59	16430	11462.81	24508.19	20625.39	24000.18	24080.7	29458.24	24969.66	29227.23	26879.29	26749.31	7767.03	27626.44	27645.97	12735.13	22093.23	18859.83	23827.85	26546.42	9490.18	19475.58	7534.94	19481.26	21271.3	20532.11	24626.23	27617.34	28781.33	15838.66	26885.9	25528.63	23109.03	23468.06	18028.26	24242.17	30002.5	17464.35	26643.63	26131.85	7400.94	24725.75	28135.78
ATP-dependent Clp protease ATP-binding subunit ClpB	K03695	25273.29	12939.01	25343.82	19626.41	23415.8	16232.99	8053.51	25167.1	20955.77	23042.7	23641.1	28990.62	23115.15	23759.86	26900.47	25726.66	9534.83	27406.99	27410.75	13936.23	22492.99	20212.74	22717.85	26690.87	9653.28	19595.08	23377.52	19206.34	21307.94	20422.9	24406.69	27462.57	28107.33	17556.56	26268.24	25494.48	22044.71	23076.55	18548.79	26339.16	29428.95	17560.93	26421.89	25426.73	3279.61	25521.5	27229.78
preprotein translocase subunit YajC	K03210	25478.13	13523.38	26403.7	22673.14	23444.85	17032.17	11422.91	24385.72	21707.83	21178.27	23199.68	29511.39	23870.91	23941.43	25793.39	26118.2	10133.26	27652.8	26620.84	15801.18	18063.83	20955.25	22842.37	25931.11	9808.51	17722.99	23510.27	13523.58	23319.04	19005.75	24374.88	27577.48	28151.73	16911.81	26011.97	22755.78	22880.36	23378.74	18218.61	25899.24	29570.58	17701.66	25394.64	24707.59	8702.71	25408.04	27442.97
3-hydroxyacyl-[acyl-carrier-protein] dehydratase [EC:4.2.1.59]	K02372	25221.8	13752.36	21954.03	21453.49	22442.99	16256.17	10053.91	25322.82	22450.5	24654.29	22150.54	25567.5	24606.47	23846.37	26917.05	25508.32	8149.14	27338.7	26078.59	9785.08	19373.64	20212.34	22711.81	26231.25	10684.01	17950.89	39511.61	14517.67	23781.27	20564.27	24744.39	25389.1	28402.05	14761.38	25619.15	23422.97	23076.01	22868.76	18507.58	26835.33	30124.21	17306.03	27277.9	25579.31	8366.71	17845.16	28543.24
MraZ protein	K03925	25475.84	13375.88	26507.03	21186.26	24079.29	16301.97	11620.86	24443.19	19336.22	23107.71	23948.53	29467.17	23542.62	23024	27099.09	25942.83	10082.11	27609.08	26036.56	14900.6	18007.29	18412.2	22923.33	26391.93	9492.61	19180.83	23481.02	19132.76	22577.26	20076.75	24181.4	27213.18	28555.33	17425.48	26483.99	25067.71	22274.38	22751.84	18405.26	23170.31	30068.23	15206.89	26601.81	25944.53	3151.71	25396.73	27581.6
16S rRNA (uracil1498-N3)-methyltransferase [EC:2.1.1.193]	K09761	24215.13	13186.76	26304.37	20740.9	23361.18	16032.21	11107.91	24575.47	21641.67	22260.77	21078.52	28803.22	24219.41	23317.59	24480.89	25569.03	10154.26	26514.13	26776.51	14955.93	19967.91	20232.91	22781.12	25299.61	10202.68	20047.24	23545.77	19438.67	18647.87	20738.67	24417.38	27383.81	28344.73	17559.89	25958.47	25596.11	21267.86	20024.94	18581.19	26079.24	29496.08	17639.36	25771.64	25545.93	8873.21	23847.04	27623.97
ATP-dependent Clp protease ATP-binding subunit ClpC	K03696	25925.33	6312.13	26958.87	22646.14	24327.12	13404.74	11313.41	24317.5	19464.5	23522.21	24199.38	29684.89	24676.38	23346.37	26809.5	26830.53	8377.28	27511.56	26358.09	13396.08	20736.88	18020.89	23405.25	26613.34	6513.01	18156.11	22431.54	18943.87	22482.49	18641.76	24124.09	27578.45	28479.43	17807.17	27048.6	25624.64	23290.36	23534.27	15719.83	24295.81	30248.75	13678.82	26880.97	26180.53	9161.15	25595.37	28157.64
ribosome biogenesis GTPase / thiamine phosphate phosphatase [EC:3.6.1.- 3.1.3.100]	K06949	25343.56	13634.13	24213.84	16543.63	22178.08	16161.31	6616.25	25535.63	23243	26304.68	22610.32	25142.99	24752.38	22457.59	26718.29	26913.23	5775.26	27346.7	28155.57	9395.42	19641.85	26100.31	23376.86	26965.31	10267.5	18050.57	23548.1	14965.94	25679.25	20917.41	24766.04	25417.71	29374.85	12952.99	26336.59	23001.78	22928.16	23649.97	18171.09	27664.44	30156.28	22292.36	27035.51	25447.23	8685.04	17490.77	27615.47
serine O-acetyltransferase [EC:2.3.1.30]	K00640	26063.93	13495.63	25003.51	13048.05	22900.92	15733.53	3255.83	25989.63	23372.51	27031.33	22768.34	26418.21	25483.46	19671.37	27271.86	27426.42	5746.88	28806.12	28462.75	7197.59	22039.33	25440.21	24581.12	27136.18	10036.46	18091.87	4553.94	17627.92	24631.8	20795.6	25181.77	26598.75	31145.19	12990.92	27284.62	26142.42	23776.63	23949.23	21753.92	28032.49	31230.82	22235.19	27674.13	29003.22	7886.12	17413.7	28295.03
L-threonylcarbamoyladenylate synthase [EC:2.7.7.87]	K07566	25479.13	13589.6	24731.7	16627.9	24325.52	17149.88	6709.24	25618.3	21825.84	24213.6	23067.51	25129.89	24599.74	23487.93	26866.56	26787.03	9195.76	27632.46	27591.51	8493.26	19907.17	20245.91	23277.45	26863.44	10249.01	19980.74	23488.44	17940.34	23458.53	20748.01	24730.55	25381.98	28894.4	12940.39	26087.14	25557.78	23262.69	23404.52	18468.53	26689.41	30145.08	17289.7	27221.47	25567.6	8779.04	17252.71	28095.47
phosphoserine aminotransferase [EC:2.6.1.52]	K00831	25707.21	12996.2	26550.11	21553.08	24045.61	15978.78	10860.49	24202.87	19298.76	22618.68	23868.38	29476.39	22798.1	23802.76	26945.56	26027.95	7175.43	27593.99	26242.07	13448.63	17999.92	17844.9	23117.86	26175.42	9413.52	19285.75	23401.61	19076.26	20713.99	20137.16	24057.07	27121.79	28466.48	15359.9	26223.76	25465	22927.61	22578.69	17686.61	22839.91	29967.5	14977.52	26486.55	25837.35	6769.71	25381.24	27787.83
beta-galactosidase [EC:3.2.1.23]	K12308	23758.09	5134.79	20941.57	25031.54	16658.57	13923.64	17633.46	17661.19	18428.71	11835.11	22460.61	35122.92	16496.03	19221.16	19224.31	11108.96	13385.68	49709.17	29680.56	18328.14	14673.42	25710.74	30957.62	14878.52	4115.02	28816.17	6690.46	21205.78	20244.22	25037.17	15407.35	18945.96	30924.32	20039.09	28523.36	24491.52	19677.07	16466.49	25076.7	21472.62	72757.14	17368.03	17076.02	26939.84	3801.9	26290.37	33827.08
2-iminobutanoate/2-iminopropanoate deaminase [EC:3.5.99.10]	K09022	25804.11	20857.19	24263.43	12636.33	22154.04	19012.5	4068.77	24654.82	22988	22996.62	23061.81	25072.82	26028.34	18715.89	28225.54	27683.87	7972.87	28201.72	32081.93	8095.96	19695.75	22263.59	23398.26	26772.31	15108.79	20470.42	5121.15	20175.3	23878.13	22262.81	25464.95	25467.04	30090.34	12034.44	25646.72	25437.67	23253.9	23773.82	19382.64	27407.36	30237.91	20993.2	26848.89	24389.07	8007.71	16460.36	28107.3
large subunit ribosomal protein L30	K02907	24345.63	13425.59	25830.2	22633.07	21025.85	16757.54	12011.41	23317.97	20921.84	22441.77	22958.18	28441.89	20183.58	22419.93	25270.06	25800.87	10158.76	27660.97	27139.84	14943.26	18076.25	20801.91	22653.12	25853.28	10154.68	17782.24	23548.27	19202.67	22372.2	19294.34	18052.55	26526.98	28745.73	16470.56	25003.64	25585.78	20799.36	21216.11	18407.86	26707.74	30101.08	17502.36	26642.14	24964.93	9121.71	25356.21	27292.97
phosphopantothenoylcysteine decarboxylase / phosphopantothenate---cysteine ligase [EC:4.1.1.36 6.3.2.5]	K13038	25042.72	13283.4	26317.07	20587.76	24143.32	16353.74	6211.61	25449.64	21402.3	23849.1	23911.25	29420.79	23777.07	23115.57	26989.39	25538.66	6991.23	27389.16	27096.44	8275.39	20338.41	20077.37	22852.65	26577.66	9161.61	19346	23510.77	18172.73	21046.41	20203.74	24452.69	27206.25	28756.3	10771.81	26129.11	25004.38	22346.09	23044.82	17463.77	26617.41	29965.48	17502.96	26705.44	25802.8	3422.54	25563.86	27492.72
septum formation protein	K06287	25475.09	13235.81	26816.82	17515.41	24120	15827.79	8454.11	25525.7	21352.97	24104.5	23929.9	29412.62	24567.15	19745.66	27117.47	26181.66	10053.23	27589.19	27636.75	12816.23	20832.29	20167.54	23117.45	26542.87	9646.28	19578.08	4511.52	18988.34	21562.74	19745.3	24646.69	27485.77	28888.33	17537.56	26757.24	25039.68	22353.51	23406.55	18487.59	26640.56	30060.15	17604.93	26554.86	26109.73	2952.21	24825.3	27620.58
RNA-binding protein	K07574	25688	13045.94	22578.11	22377.37	23495.07	16525.42	11867.74	24334.88	21988.84	21032.12	23281.68	29487	23120.25	18883.53	26712.13	24558.79	10075.14	27631.9	17867.23	14828.26	16910.05	20642.18	21593.31	26269.93	10085.15	19823.81	20390.69	18849.42	22546.93	17563.24	24477.73	27486.16	28722.88	17335.63	25375.18	25489.78	23008.56	23118.32	17348.16	26413.58	30100.38	17710.83	25592.05	24673.81	8534.38	25490.8	28081.1
hemolysin III	K11068	26082.47	12530.23	21899.53	21503.86	22302.52	15350.61	16708.24	23786.06	21288.92	20781.51	21507.86	28771.72	21153.58	22922.09	26343.81	23693.12	10301.76	27045.8	22503.85	21193.22	17254.75	20916.16	17024.11	24791.11	10930.11	22192.41	23458.11	20200.08	17874.16	21105.42	22723.89	26216.81	28556.73	23208.23	24632.89	25505.61	21358.28	22589.18	18762.19	25903.24	29436.08	17634.68	19962.46	24594.51	8671.38	22931.71	26683.22
tRNA-2-methylthio-N6-dimethylallyladenosine synthase [EC:2.8.4.3]	K06168	25498.59	13142.48	26796.65	17579.91	24254.67	15885.46	8165.11	25548.7	21578.97	24108.5	24020.56	29462.79	24611.15	19952.5	27125.47	26532.33	7669.23	27592.36	27545.08	12824.73	21657.96	20819.04	23202.45	26553.37	9215.28	19589.5	4470.52	19254.26	22901.82	20125.89	24712.36	27546.44	28897.33	15539.98	26756.24	25046.02	22415.51	23386.55	17671.17	26656.56	30071.15	17609.93	26633.69	26115.73	2996.21	24851.3	27623.08
(E)-4-hydroxy-3-methylbut-2-enyl-diphosphate synthase [EC:1.17.7.1 1.17.7.3]	K03526	25482.59	13137.48	26789.65	17575.91	24245.67	15882.46	8165.11	25541.7	21578.97	24101.67	24014.56	29460.79	24541.15	19791.5	27115.47	26529.33	7669.23	27598.36	27506.08	12809.73	21624.21	20819.04	23118.45	26553.37	9161.78	19587.5	4469.52	19245.26	22815.82	20132.89	24710.36	27544.44	28892.33	15539.98	26747.24	25046.02	22395.51	23372.3	17650.17	26656.56	30067.15	17611.93	26629.19	26112.73	2989.21	24850.3	27623.08
1-deoxy-D-xylulose-5-phosphate reductoisomerase [EC:1.1.1.267]	K00099	25481.59	13137.48	26788.15	17568.91	24245.34	15880.63	8164.61	25541.37	21564.8	24098	24013.23	29460.79	24540.15	19735.5	27115.14	26489.83	7666.23	27598.36	27498.08	12767.39	21590.13	20812.87	23116.78	26552.37	9130.95	19587.17	4469.19	19240.76	22810.82	20088.56	24708.53	27541.44	28890.83	15539.65	26747.24	25044.02	22395.51	23372.22	17642.5	26655.89	30067.15	17607.1	26629.02	26112.73	2983.21	24850.3	27623.08
transcriptional repressor NrdR	K07738	25516.83	13076.19	23062.78	22465.38	23723.4	16794.39	11387.41	24536.52	21138.67	22933.46	23422.63	29490.5	22868.53	19110.53	25915.71	24518.62	10141.64	27651.18	21110.53	14925.59	20824.38	19349.35	22106.23	26177.24	9649.31	17553.06	20532.02	13987.67	22663.21	18143.38	24494.06	27559.55	28605.88	15993.88	26212.81	22770.42	22888.56	23256.46	17679.24	23668.16	30107.55	16981.55	25947.14	26146.31	9079.38	25345.4	27397.96
simple sugar transport system substrate-binding protein	K02058	24612.63	26630.44	19006.53	10209.33	17360.58	23072.84	7426.41	25055.07	22884.3	12665.33	23619.74	31718.29	18413.7	14039.82	25480.55	21046.01	13325.39	42377.34	16415.18	13102.58	11445.91	15492.77	28589.55	26064.68	18465.02	28319.13	871.91	15352.48	16253.49	27563.41	22095.75	26407.16	29591.16	20760.26	26965.5	27898.59	20743.04	19574.04	28385.62	23291.49	52080.16	16927.98	20103.8	28434.24	1449.18	14059.49	32900.82
RNA methyltransferase, TrmH family	K03437	24413.92	6121.12	26040.05	20778.56	24149.71	12910.61	11037.55	23192.96	20378.52	21047.47	21207.15	28999.96	24209.21	23249.1	25450.18	26946.7	7567.85	26177.23	27788.17	13523.37	21371.58	19195.81	22480.3	25794.11	5360.49	18292.25	25139.49	24495.05	22331.1	18166.74	23750.2	27461.65	27973.23	17959.86	25754.17	28366.5	21362.57	20191.56	15280.03	26497.08	29500.25	14302.15	26242.13	24235.43	8939.4	24156.06	28458.64
thiamine pyrophosphokinase [EC:2.7.6.2]	K00949	25809.59	5854.29	26645.55	22434.13	24099.88	13159.45	10852.38	25146.38	20510.52	23147.38	23748.49	29460.79	23561.54	22947.09	26846.1	25717.28	6927.85	27278.39	27238.51	12784.37	15123	18455.14	23098.46	26634.94	4829.75	18049.42	22107.33	18751.05	20715.73	17830.74	24019.04	27522.98	28442.23	17131.36	26550.72	25500.83	23164.82	23305.73	15547.86	26513.08	30051.25	14345.49	26793.62	26155.43	8493.9	25621.73	28143.89
tRNA-uridine 2-sulfurtransferase [EC:2.8.1.13]	K00566	24600.43	14182.92	25454.97	16428.08	21685.39	16109.09	6597.58	25139.46	21528.18	24109.33	22659	23926.93	26585.88	29924.14	26412.49	27108.04	5771.26	26067.21	40420.62	8413.09	20512.78	20575.04	24772.11	26279.85	10531.42	18472.93	23569.77	12084.64	23618.46	23863.84	24386.62	24224.3	27120.57	13098.25	25855.58	19980.92	22264.05	23311.99	15839.2	26304.92	29176.65	17334.32	26808.76	21907	8654.7	16336.11	26986.08
type III pantothenate kinase [EC:2.7.1.33]	K03525	27534.25	5693.68	25198.83	19594.47	24931.87	12729.57	8463.08	27583.61	20586.65	26602.36	27473.9	30295.86	24483.61	19970	29831.76	25982.46	5050.32	28603.45	28111.08	11690	18762.63	19361.27	24000.04	28167.73	4028.73	17787.18	143.08	18899.64	22475.75	17569.13	24657.35	27709.61	29715.83	15467.95	28420.57	25088.74	24528.02	27267.42	14864.84	27305.4	30856.82	14412.06	28530.74	28590.23	2970.4	26650.02	28243.75
tRNA(adenine34) deaminase [EC:3.5.4.33]	K11991	23521.63	13335.51	25765.7	20475.4	23382.85	16436.21	10654.66	24182.97	21430.67	22816.27	21069.18	27725.89	24126.41	22789.93	24383.89	26221.7	9609.26	25198.8	25458.09	14761.76	20613.08	20867.41	22368.12	25632.61	10064.01	19820.99	23547.77	16518.92	23232.62	20513.59	24186.38	26306.48	26487.73	17575.81	25916.47	22568.78	20583.86	20023.94	14932.11	25612.24	28486.08	17606.11	25894.64	22215.93	8837.96	23242.04	27091.97
DNA repair protein RadA/Sms	K04485	23698.63	13430.59	26029.2	20638.07	23460.85	16584.04	10611.41	23367.72	21709.84	20466.44	20307.01	28859.39	23796.08	23740.43	23359.56	25941.37	10141.76	26493.97	26451.84	14923.93	21043	20611.41	22492.37	24934.78	9732.18	17662.24	23543.77	13332.17	23291.7	18027.67	23995.05	27455.98	28034.73	15975.56	25481.14	22742.78	20936.86	20035.61	18025.36	25345.74	29437.58	17524.36	24963.14	24225.43	8881.21	23767.21	27016.97
rod shape-determining protein MreC	K03570	25218	13604.93	24121.2	16389.94	22107.12	16003.71	6844.91	25379.13	21687.01	23840.67	22456.38	25111.89	24581.71	22050.2	26635.06	26569.2	8137.26	27323.13	27524.01	8434.59	19172.81	20192.41	23212.92	26283.34	10702.34	17946.4	23487.44	14426.37	23517.96	21080.44	24609.88	25399.61	28824.1	14795.89	25729.11	22965.11	22873.86	23127.69	19020.77	26675.48	30199.08	17282.7	27011.47	25323.53	8435.54	17110.88	27578.47
histidinol dehydrogenase [EC:1.1.1.23]	K00013	25778.91	13155.32	23959.95	17948.56	24017.24	16136.9	11397.14	24389.02	19329.39	23338.71	24003.92	29394.97	24343.68	23920.79	26886.14	25397.86	7692.03	27794.62	26276.07	12429.63	19666.78	17634.35	23271.76	26336.75	9429.52	19569.5	4604.61	19235.01	20789.91	20109.26	24307.23	27282.42	28506.98	15495.98	26916.89	25543.88	23006.31	22920.27	17673.39	23176.26	30057.05	15780.52	26495.5	25947.85	6711.86	24583.27	28083.28
spoIIIJ-associated protein	K06346	25988.12	5536.72	23127.13	22463.77	24277.93	13023.63	11447.55	25315.68	20610.18	23163.16	24216.77	29632.07	22981.16	18796.2	27278	25116.95	7530.73	27347.44	21714.86	13016.36	18775.13	18991.08	22234.24	26819.57	4945.29	18208.49	19227.41	19023.8	22249.66	16370.7	24257.38	27834.72	28670.38	17383.6	26567.14	26012.64	23311.77	23475.33	14893.99	26700.33	30150.22	14734.01	27474.79	26227.31	9126.07	25682.75	28212.13
glycerophosphoryl diester phosphodiesterase [EC:3.1.4.46]	K01126	18226.97	20402.39	18627.93	16279.66	19453.09	18663.57	13755.94	22852.8	22078.58	19973.5	17141.69	24444.21	23437.27	34365.02	20406.4	22607.41	10153.09	26740.62	35547.7	16147.04	16427.34	23861.42	24487.62	24478.71	15255.39	17675.05	43935.71	14471.32	21970.36	23511.56	22417.12	23667.46	21772.87	14034.98	22937.72	23908.35	19491.5	18164.04	21353.4	24985.3	27757.21	24775.1	21870.24	20535.53	3332.58	15569.79	25931.52
adenosylhomocysteine nucleosidase [EC:3.2.2.9]	K01243	25248.33	12234.75	24493.75	22006.49	21129.37	15517.52	11452.41	23616.42	21142.99	19654.75	22848.19	29255.07	21683.51	22677.26	26351.08	24952.13	9554.34	27274.1	22559.6	15046.09	15328.65	20112.36	22643.8	25960.4	10546.5	19924.17	23435.02	18843.6	17153.8	20606.22	24014.5	27009.89	21563.75	18695.32	23653.82	25371.01	22452.15	22256.58	18319.06	26190.37	29934.28	17705.01	25032.66	22969.86	8705.44	24984.16	27344.15
single-stranded-DNA-specific exonuclease [EC:3.1.-.-]	K07462	25258.8	13513.52	24148.2	16410.57	22135.02	16069.05	6559.16	25434.63	21841.84	24064.6	22557.18	25097.39	24600.74	22262.6	26744.39	26681.03	5760.26	27347.96	28847.26	8359.26	19917.84	20277.41	23266.12	26295.77	10415.84	18152.07	23555.44	14701.34	23311.86	20811.01	24589.88	25379.81	29050.4	13081.39	25782.64	22970.28	22878.86	23248.02	18122.03	26701.08	30179.08	17291.95	27004.47	25350.43	8446.79	17176.21	27608.97
cell division inhibitor SepF	K09772	25838.62	5649.55	23015.63	22469.59	24069.93	13204.99	11350.8	25297.79	20969.68	23025.33	23744.99	29592.07	22841.55	18668.37	26847.42	24685.12	7531.73	27311.33	23181.64	13360.86	19893.88	18908.91	22109.24	26692.43	5014.96	18329.99	19150.41	19015.3	21978.3	16288.81	24070.88	27599.33	28962.38	17335.6	26340.51	25544.5	23237.27	23354.19	14878.99	26544.08	30771.55	14409.37	26699.54	26151.31	9039.82	25633.48	28131.27
4-carboxymuconolactone decarboxylase [EC:4.1.1.44]	K01607	29007.47	5787.78	20801.7	20056.67	20151.38	11244.01	6586.67	22666.75	18648.58	17617.1	24538.82	29751.61	21707.73	15604.16	27297.87	22847.74	10956.87	39923.43	20414.89	9623.1	14558.11	18285.94	29186.85	24750.39	8958.28	19877.19	20147.59	24747.69	14160.58	20404.21	23272.89	28104.1	27805.33	14503.81	24533.34	31044.47	19613.66	20130.57	19832.55	25433.03	51969	11956.31	21937.99	27808.7	2405.73	23118.1	34540.29
23S rRNA (cytidine1920-2'-O)/16S rRNA (cytidine1409-2'-O)-methyltransferase [EC:2.1.1.226 2.1.1.227]	K06442	25889.12	5653.97	23033.63	22473.99	24035.93	13130.66	11446.55	25295.79	20613.01	23102.16	23867.99	29583.07	22835.88	18757.2	26848.75	24782.95	7536.73	27315.66	21697.22	13360.36	20409.71	18935.41	22105.24	26690.26	4949.29	18159.99	19228.41	19024.3	22231.77	16355.81	24084.21	27604.33	28432.38	17365.6	26357.64	25580.5	23216.27	23387.52	14918.99	26664.08	30136.55	14462.12	26685.71	26158.31	9160.57	25672.31	28137.27
DNA-damage-inducible protein J	K07473	27338.64	10663.84	20590.41	32303.79	16074.31	17327.83	21281.83	22360.23	15316.73	12164.54	24818.92	35711.3	18009.57	13248.32	31713.48	18333.34	6844.84	37506.45	17943.8	23475.64	10453.87	14933.63	22484.44	22619.86	5808.57	21586.54	39002.48	18278.19	13264.52	20621.85	21649.8	25966.06	22616.86	16339.74	27485.99	22924.21	23143.92	23623.22	18839.66	18150.83	50117.19	10893.5	16144.34	24765.76	4715.38	31641.34	26087.13
formate--tetrahydrofolate ligase [EC:6.3.4.3]	K01938	25179.59	6020.79	26206.38	22812.46	23569.21	13075.62	11471.05	24942.71	21071.68	22977.47	23852.32	28404.46	24427.71	22188.43	26490.68	26374.2	7519.85	26044.06	27167.84	13444.7	17168.75	19179.81	22668.88	26648.94	5018.16	18178.25	22128.33	16536.55	22733.07	18484.74	24130.03	26703.48	26598.23	17726.86	26025.13	22617.67	22716.24	23203.48	12228.53	26193.91	29137.75	16447.49	26328.29	22704.1	9830.73	24826.39	27509.14
3-dehydroquinate synthase [EC:4.2.3.4]	K01735	26967.63	13333.02	24560.54	14701.33	22209.35	15901.05	7488.33	26532.63	22095	24828.94	25534.68	25747.39	24711.74	22286.94	29122.72	26971.36	5747.76	28476.13	26620.42	6520.59	19919.75	20243.41	23547.79	27334.27	10073.5	17745.57	4642.27	14669.84	22973.4	20732.01	24946.37	25494.31	29426.4	12963.39	26070.17	22984.28	24806.36	26636.1	17852.36	27382.91	30789.08	17585.28	27426.64	25813.43	8434.79	17920.87	28023.47
uncharacterized protein	K06960	25888.12	5530.72	23034.13	22465.77	24036.93	12972.63	11449.55	25296.68	20605.18	23104.16	23856.77	29575.07	22837.16	18729.2	26840	24794.95	7529.73	27313.44	21696.86	13010.36	20044.13	18935.08	22106.24	26687.57	4951.29	18179.49	19227.41	19023.8	22230.66	16348.7	24083.38	27606.72	28432.38	17359.6	26356.14	25584.64	23209.77	23387.33	14894.99	26663.33	30136.22	14467.01	26684.79	26158.31	9128.07	25583.75	28120.13
galactokinase [EC:2.7.1.6]	K00849	25518.08	12143.76	25125.62	21974.78	21620.7	15599.63	11380.91	24852.14	20111.5	21197.92	23769.64	29375.22	22251.96	23324.36	26625.56	25233.28	9538.26	27617.88	22272.43	14382.09	14769.38	18462.99	22837	25810.26	10082.85	17647.16	23530.94	18251.62	16793.42	18920.69	23892.55	26716.36	21755.68	17197.31	25103.22	25538.61	22663.61	22444.11	17432.92	25061.97	29828.83	16026.53	25973.05	24602.03	8204.46	25284.29	27327.22
phosphoribosylglycinamide formyltransferase 1 [EC:2.1.2.2]	K11175	25247.83	13387.6	24148.37	16450.9	22130.35	15848.58	6573.58	25388.63	21821.67	23960.44	22467.05	25072.39	24596.91	22106.27	26688.89	26219.83	5762.26	27334.63	27484.84	8017.09	19866.42	20216.91	23230.79	26298.64	10236.97	17926.57	23495.77	14663.84	23137.93	20739.01	24574.71	25382.31	28886.4	12945.39	25733.14	22976.78	22860.16	23199.77	17910.36	26707.91	30139.08	17303.03	26935.04	25328.43	8470.04	17101.24	27604.47
3-isopropylmalate dehydrogenase [EC:1.1.1.85]	K00052	25779.88	13093.7	23907.87	18472.56	24007.35	16082.87	8234.91	24508.28	19511.59	23410.35	23946.39	29409.97	24174.19	19766.09	26907.06	25229.03	7744.76	27641.91	26341.65	12101.96	19643.75	17451.99	23147.7	26332.17	9573.35	19366.66	4495.19	19324.84	20827.8	20215.82	24179.72	27166.45	28486.48	15522.31	26794.22	25516	22956.86	22981.52	17781.52	23169.57	29996.25	15883.27	26576.39	25970.35	8061.96	24547.73	28067.33
S-adenosylmethionine:tRNA ribosyltransferase-isomerase [EC:2.4.99.17]	K07568	22110.3	13663.29	27287.37	16446.37	22337.02	15845.79	3303.81	25373.62	21867.81	24457.28	22556.71	24579.78	25206.9	26652.2	25849.32	27504.61	5758.98	27186.91	32405.46	7375.93	19563.41	17386.84	23974.16	25724.45	10185.54	14622.5	26368.94	14482.59	23490.61	21168.21	24581.37	24369.43	28678.25	11986.32	26040.8	22937.08	22566.11	22546.56	18547.1	25833.01	29918.08	17185.15	25920.42	25095.05	8306.77	16976.99	27556.54
dihydroorotate dehydrogenase (NAD+) catalytic subunit [EC:1.3.1.14]	K17828	25868.79	5878.37	26766.13	18825.38	24305.85	12812.15	11404.03	25163.9	20486.07	23391.83	23912.35	29547.46	23908.79	23514.13	26891.1	26453.7	8297.45	27306.36	27499.84	11632.82	16694.37	19097.59	23208.61	26675.44	5024.21	18135.04	3339.21	18984.17	22596.18	18002.26	24112.29	27591.45	28561.23	17166.03	26855.97	25526.3	23176.27	23468.98	15761.73	26645.68	30132.55	14402.24	26891.07	26162.93	8569.8	24827.55	28147.34
pyruvate-ferredoxin/flavodoxin oxidoreductase [EC:1.2.7.1 1.2.7.-]	K03737	25065.26	13423.07	24394.15	11451.88	22303.84	15121.13	2927.86	25715.36	24266.64	28277.33	22753.56	25145.79	24864.98	17925.67	26722.97	27393.16	5579.73	27459.52	28316.5	8649.56	15311.22	31508.04	23554.45	27460.03	9851.44	17637.91	4334.69	14764.01	30009.33	20139.64	24943.19	25380.27	30157	12731.56	26687.51	22885.85	22126.01	24037.13	17694.43	28333.9	30256.65	26982.52	27123.85	26033.23	2000.29	16531.47	27342.58
large subunit ribosomal protein L33	K02913	20199	13742.34	24022.28	25985.77	21100.06	16584.77	16274.31	22279.96	23113.82	22953.51	22372.47	25804.09	22741.43	25670.69	19475.72	16591.54	12625.66	24790.94	25224.15	16558.93	18974.01	17834.49	20900.37	18120.95	10139.44	20082.98	42551.69	21690.77	23455.03	18962.01	23159.67	16227.02	26046.83	18438.54	23819.27	21166.45	21617.31	20674.67	14745.53	25995.27	28310.34	17449.94	22014.84	21139.49	10241.54	23448.97	27880.93
xanthine phosphoribosyltransferase [EC:2.4.2.22]	K03816	25296.39	5716.15	25365.38	20879.35	23431.08	12375.31	11296.23	24883.31	19419.63	21142.01	23781.95	29044.79	21011.88	22800.73	26426.1	26175.12	7466.75	27306.26	27238.42	13363.16	16569.8	19040.53	22342.39	26501.94	4757.58	18020.59	22105.33	18952.63	20322.52	17898.72	23781.37	27473.85	28200.73	17155.2	25678.26	25489.2	22773.95	23064.54	15683.66	26191.15	29125.95	14253.39	26343.75	25817.01	8579.42	25407.53	26955.69
[acyl-carrier-protein] S-malonyltransferase [EC:2.3.1.39]	K00645	25216.83	13562.34	24138.62	16405.65	22062.82	15881.75	6555.73	25219.82	21434.05	23922.14	22502.05	25032.39	24578.32	22137.8	26606.14	26574.86	6791.03	27327.6	27119.84	7944.7	19718.46	20237.86	23238.19	26221.44	10241.72	17928.86	23796.15	14517.96	23230.31	20820.53	24558.8	25378.61	28247.4	12766.39	25734.81	22968.08	22826.06	23074.03	17842.56	26697.34	29462.88	17279.45	26874.92	25299.43	8190.94	17111.03	27598.17
uncharacterized protein	K09762	25832.12	5648.3	23018.63	22462.66	24011.93	13113.99	11356.55	25152.79	20588.68	23015.16	23700.99	29567.07	22829.55	18698.2	26843.42	24674.62	7530.73	27309.33	21646.22	13346.36	16667.88	18927.41	22091.24	26683.93	4922.96	18127.99	19150.41	19021.3	22146.1	16354.81	24072.88	27605.33	28420.38	17336.6	26339.31	25562.5	23189.27	23343.19	14887.99	26550.08	30125.55	14414.12	26669.54	26153.31	8889.57	25588.98	28133.27
competence protein ComEA	K02237	24824.03	12759.97	21331.28	20770.77	22736.7	16425.95	11518.31	24817.28	21100.97	21058.66	22917.05	28842.5	21322.92	18770.73	25239.63	23772.29	10133.74	27430.87	20839.39	15213.59	16465.33	20578.88	21616.88	25792.6	9602.98	19832.81	20532.02	13780.92	22204.1	18431.34	24230.56	27504.46	27821.38	16816.63	25463.48	22733.58	22421.26	22697.07	17725.19	25745.01	29101.68	17687.16	24935.92	25194.31	9112.78	25163.33	26318.8
ammonium transporter, Amt family	K03320	22951.51	13456.58	24169.83	21161.38	23162.56	15613.57	10413.74	20208.11	21163.59	25473.31	20041.66	28759.35	23952.24	22783.68	18373.18	16417.98	9577.81	26655.71	25429.22	14673.46	22469.83	22202.98	22339.32	17971.53	10104.97	17026.58	23407.86	21647.84	24050.99	19474.85	23142.44	19633.11	29682.65	17493.73	25979.43	23965.77	21546.68	17890.71	21502.28	23279.41	30944.08	19867.13	24732.69	28167.4	6701.96	23088.55	28497.85
1-phosphofructokinase [EC:2.7.1.56]	K00882	27380.04	13410.15	20627.74	18952.29	20678.92	16058.39	4555.59	25340.39	22387.81	20669.53	25001.75	25694.61	24136.16	17057.93	28546.7	24806.4	8167.17	28839.48	21732.21	8974.72	14163.05	19600.6	22294.82	26789.98	12425.18	18769.54	20396.27	14605.92	18839.15	19889.15	24865.56	25485.62	30000.45	16031.93	24562.75	23052.68	25652.5	26595.56	17561.13	27244.08	30895.93	18148.98	25526.9	24731.51	12889.56	18413.89	28088.4
GTP-binding protein	K03978	25196.3	13505.6	24122.2	16374.74	22103.02	16019.38	6465.91	25238.63	21790.51	23902.6	22377.18	25054.39	24565.41	22089.6	26681.06	26609.7	5752.26	27328.63	27478.51	8312.76	16249.51	20221.91	23212.12	26283.44	10210.51	17862.07	23409.44	14598.34	23239.19	20705.01	24560.55	25372.81	28874.4	12910.39	25725.31	22945.28	22865.86	23137.69	17893.03	26572.08	30128.08	17235.7	26921.47	25324.43	8168.54	17130.88	27597.97
putative endonuclease	K07460	25228.09	13011.98	27146.15	17499.41	24381.67	15895.96	7536.61	25525.95	20440.47	25735.5	23878.06	29392.29	24192.15	19734	26087.97	26156.33	7643.73	27588.86	26648.08	12215.73	20973.21	19494.54	23495.7	26131.87	8613.78	17100.5	4471.52	13946.76	22615.82	19485.89	24628.36	27533.94	28716.33	13978.98	27509.24	22254.02	22194.51	23309.05	17862.67	23735.06	30047.65	16744.93	26770.19	27555.23	2907.21	24560.8	26906.08
phosphoribosylformimino-5-aminoimidazole carboxamide ribotide isomerase [EC:5.3.1.16]	K01814	25755.74	13156.65	23843.12	17992.39	24024.07	16139.73	6866.31	24404.02	19348.72	23373.71	23884.59	29408.97	24167.85	23870.96	26817.64	25104.86	7697.03	27619.29	26122.4	8014.96	19518.36	17403.85	23130.43	26270.42	9359.85	19327	4651.44	18788.01	20799.58	19997.26	24165.06	27221.42	28446.98	14887.48	26719.39	25493.88	22926.31	22936.52	17662.72	23136.59	29977.05	15806.35	26517.17	25933.35	6861.86	24521.1	28060.28
ornithine carbamoyltransferase [EC:2.1.3.3]	K00611	24339.13	13413.6	22985.11	18908.68	21602.8	16491.74	11927.99	25710.2	20665.43	24445.4	24429.07	28386.03	19303.96	18685.15	25011.93	23571.45	10117.75	28003.88	20254.46	13238.33	16681.72	19908.57	26951.61	27196.2	9426.92	19011.69	2598.93	19437.99	20667.61	18260.48	19600.65	27569.6	28597.61	16933.5	25930.14	25562.96	21467.73	21726.78	17172.39	26637.45	29734.01	17343.68	27846.72	27704.51	8032.2	26634.53	27652.19
glycerol kinase [EC:2.7.1.30]	K00864	24718.79	13228.5	21136.51	15420.14	22659.17	16420.58	5398.64	26355.91	22639.52	23385.94	22029.96	26914.5	25583.47	16451.3	25368.41	24810.25	6191.36	28230.87	28531.54	7518.8	17669.42	20976.09	23435.96	27025.45	11744.58	18449.66	23678.48	9601.06	23107.32	21514.39	25669.07	26317.7	29773.42	13335.19	26875.41	21285.61	23570.55	24097.17	18934.58	27825.86	29935.31	18540.59	26017.25	25933.2	4053.44	17472.29	27699.16
energy-coupling factor transport system ATP-binding protein [EC:3.6.3.-]	K16786	21831.13	19741.39	17690	15740.71	21346.39	19555.48	6972.7	26704.97	19920.01	22582.52	17001.52	23450.67	22757.83	19732.09	29360.56	28959.33	7992.23	24393.9	19194.05	12306.12	19714.22	22957.19	22258.68	30869.23	11517.74	20084.9	20249.69	15641.25	22828.19	21208.23	24356.11	31696.45	26078.11	17716.99	25006.01	25745.74	20095.01	20258.65	20394.58	18913.58	28037.01	20615.65	26626.29	25818.84	13239.23	15882.84	20909.23
dihydroorotate dehydrogenase electron transfer subunit	K02823	25868.79	5833.62	26786.88	18808.66	24255.6	12672.87	8147.53	25164.79	20482.74	23394.83	23914.63	29525.46	23901.57	19572.13	26881.85	26457.7	8297.45	27305.39	27601.48	11272.32	16700.79	19067.76	23218.61	26675.75	5068.21	18132.54	3163.46	18995.17	22597.32	18025.65	24112.96	27589.84	28572.23	17171.03	26863.97	25525.94	23163.52	23467.54	15796.73	26644.43	30136.22	14402.88	26889.82	26167.93	8520.3	24786.99	28144.7
penicillin-binding protein 1A [EC:2.4.1.129 3.4.16.4]	K05366	20918.9	13618.77	26398.2	14794.09	22413.42	15685.8	6151.41	24582.74	21493	24053.37	20156.66	24010.39	24422.82	22120.16	24698.72	27432.56	5761.76	26066.01	31107.95	9068.93	21385.7	17900.74	22723.99	25113.44	10292.37	16904.07	26452.94	20540.64	23471.14	20893.85	24493.54	24252.62	28390.03	13241.89	25628	25796.39	20782.06	19241.46	18239.63	25776.18	29533.91	17048.31	26025.91	24648.16	8185.54	15462.07	27883.86
magnesium transporter	K06213	25186.03	6296.12	21775.63	13544.72	23691.4	11356.48	1553.33	26490.8	20702.26	21416.37	20379.66	26018.28	26062.08	21357.3	31512.88	33000.71	4658.15	26915.89	24877.16	6041.89	18586.67	20334.89	23307.09	33022.57	9039.47	16995.12	22413.33	19398.68	20751.99	19098.47	25120.8	34277.93	28015.39	14542.62	25793.33	29872.58	20650.64	21293.3	15617.58	29204.19	29768.6	15571.97	27770.44	24009.97	2635.38	17184.83	27823.44
adenine phosphoribosyltransferase [EC:2.4.2.7]	K00759	21715.93	13209.59	24819.33	22133.47	22705.62	16409.07	14809.66	24741.25	21511.44	22296.95	22667.85	27515.97	22221.75	21665.4	24703.18	23965.87	9616.94	25816.92	25335.41	14268.06	19492.6	17385.71	21668.63	25298.9	9794.53	17814.74	23646.77	15570.32	22456.02	17209.04	24049.23	24594.86	26215.55	17014.46	24702.06	21735.38	21562.73	22123.29	13688.16	23868.44	28310.88	17290.06	23519.09	21889.18	8923.06	23786.16	27047.05
NAD+ synthase (glutamine-hydrolysing) [EC:6.3.5.1]	K01950	27131.8	5383.24	26988.08	19262.09	24147.29	12447.02	8015.08	26022.03	19001.06	23537.28	26870.45	30076.61	23846.61	19883.5	28854.43	26276.66	4515.82	28350.7	26488.83	10557.79	20971.55	17556.52	23364.12	27206.03	3750.1	17446.85	3164.75	18868.22	21613.81	18450.96	23836.52	27272.86	28519.08	16254.62	27086.32	25007.74	24079.47	26155.24	14700.92	25992.73	30695.32	13205.13	26745.34	26238.31	2638.65	26259.07	27874.5
chromosome segregation protein	K03529	25766.29	5618.97	22637.13	22319.83	22114.43	12105.16	11327.22	25061.12	20663.68	23161.16	23651.66	29699.57	23024.55	17546.87	27300.25	25186.62	4111.23	27060.83	21755.22	13222.86	20053.55	18996.41	22282.91	26502.26	4970.79	16209.57	19279.41	15721.05	22239.68	16498.06	24098.21	27857.16	28676.38	17394.35	26318.81	23450	22948.44	23383.69	14415.24	26741.75	30159.55	14797.12	27551.71	26044.14	8988.07	25598.48	27827.77
[ribosomal protein S18]-alanine N-acetyltransferase [EC:2.3.1.266]	K03789	20986.33	13236.15	21459.28	21110.59	23211.4	16112.61	11416.41	23339.99	21872.33	20345.46	19874.24	28408.5	22257.14	18563.53	23017.38	22907.79	12536.64	26119.79	20607.25	16412.55	19463.71	18150.94	20698.98	24700.29	10710.91	18551.64	20528.52	19021.65	23160.38	18005.15	23895.22	26093.77	27644.88	19449.33	24196.18	25597.47	20542.06	19015.26	18265.63	24923.66	29356.71	17229.77	23266.14	23798.81	8897.88	23495.19	27802.74
acetylornithine/N-succinyldiaminopimelate aminotransferase [EC:2.6.1.11 2.6.1.17]	K00821	28074.21	13108.11	20161.65	12645.76	19819.64	14604.2	1544.61	23509.69	20549.22	19252.27	22183.49	27738.48	19377.32	12081.93	24770.71	23765.91	3211.11	42158.7	22606.22	5613.93	15386.6	20674.22	29168.89	25399.85	8745.25	22011.57	1310.61	18596.6	19686.75	21124.13	18785.54	28112.53	37803.4	11652.88	25279.2	28880.35	19655.96	19202.36	25265.88	26868.4	53572.95	15827.34	27207.18	31300.03	1599.96	15332.64	34858.96
lactoylglutathione lyase [EC:4.4.1.5]	K01759	24474.26	13365.18	21292.14	11177.44	23436.36	15578.99	5692.77	24993.16	22793.58	20703.15	20200.46	26495.86	26272.55	22078.5	23893.5	24815.41	7845.65	27322.05	28571.56	7179.08	19866.05	21801.08	23664.43	26326.2	13093.7	18966.87	7876.61	15083.79	22722.03	23361.16	25259.31	26296.88	30465.54	15865.02	26088.09	24196.33	22809.5	21536.32	18325.64	27885.76	30112.58	18514.45	25168.68	25039.79	8271.62	15071.98	28058.84
NAD(P)H-hydrate epimerase [EC:5.1.99.6]	K17759	26273.26	13472.74	25820.4	12825.58	25339.59	15034.55	5958.36	26598.86	23131.48	24253.33	23115.72	26523.79	29253.98	18833.17	28564.97	27357.66	3262.23	27245.77	26563	5926.57	18872.47	20130.38	23508.95	26730.53	8947.61	17189.83	4541.44	14059.43	23766.06	19058.72	31173.86	26341.27	29027	11014.81	26611.91	22384.52	24539.76	25094.63	16538.84	26742.4	30726.65	17417.77	26251.35	25264.23	2313.29	16565.97	28611.58
sulfur carrier protein	K03154	27399.89	12930.56	25006.2	17289.14	18790.69	16848.91	6451.11	22336.4	19497.57	14011.51	22828.57	31389.7	17892.15	16191.63	26596.26	22916.16	7617.91	40452.39	27172.74	10090.36	18812.81	16341.84	28583.21	23243.49	7807.97	21476.67	1323.44	14435.41	16625.39	19803.59	18349.21	28687.65	35089.48	14316.38	28537.99	24523.95	19028.63	18429.07	22277.13	25269.09	52183.45	12106.8	20959.14	29274.81	2148.31	22750.92	32568.16
carbamate kinase [EC:2.7.2.2]	K00926	32243.37	11393.92	18345.41	12653.99	17159.51	14656.07	5569	27226.32	19155.55	19714.11	24084.51	27359.1	16619.25	10489.96	32908.61	31887.67	6615.69	41429.38	18148.22	4643.13	12632.92	23807.86	24939.11	33043.21	8105.89	22011.07	2520.14	7972.23	18487	23740.29	17981.8	34009.47	28421	13130.72	25484.83	26112.36	19435.59	23232.06	21000.29	28458.87	52278.23	15984.69	27746.92	25664.08	2964.58	14409.14	32782.15
glutamate-5-semialdehyde dehydrogenase [EC:1.2.1.41]	K00147	23879.55	13302.35	22827.78	22001.45	22084.94	16022.02	11854.74	20919.28	19645.84	22737.68	23102.05	27914.14	23371.69	22671.93	20502.06	16789.7	10150.76	26545.16	27125.65	14029.42	24396.09	17494.41	22147.36	18704	9958.85	19491.41	23533.61	18927.67	22813.29	19944.82	23100.89	18812.62	28230.65	16959.23	25270.09	21036.67	22757.11	21114.25	18541.61	22595.24	29976.25	15364.34	24690.88	25003.1	8413.96	23860.23	27642.83
segregation and condensation protein B	K06024	25639.29	5609.97	22516.13	22263.83	21852.43	12037.16	11298.22	24997.12	20611.68	23014.16	23262.66	29582.57	22841.55	17466.87	26843.25	24824.62	4103.23	27022.83	21652.22	13187.86	21291.55	18924.41	22100.91	26346.26	4890.79	16117.32	19228.41	15707.3	22086.43	16362.81	23917.21	27605.16	28429.38	17352.6	26082.81	22996	22816.44	23214.69	14389.49	26666.75	30135.55	14469.12	26697.71	25967.14	8836.07	25496.48	27731.77
segregation and condensation protein A	K05896	25639.29	5609.97	22516.13	22263.83	21852.43	12037.16	11298.22	24997.12	20611.68	23014.16	23262.66	29582.57	22841.55	17466.87	26843.25	24824.62	4103.23	27022.83	21652.22	13187.86	21291.55	18924.41	22100.91	26343.26	4890.79	16117.32	19228.41	15707.3	22086.43	16362.81	23917.21	27605.16	28429.38	17352.6	26082.81	22996	22816.44	23211.69	14389.49	26666.75	30135.55	14469.12	26698.71	25967.14	8836.07	25496.48	27731.77
ribonuclease R [EC:3.1.13.1]	K12573	25135.3	13069.27	22830.2	14871.67	20809.02	15567.05	6464.91	25120.63	21068.84	21774.6	22421.18	24607.39	23551.74	21798.6	26240.39	26244.03	5752.26	27329.96	27205.51	8306.76	19539.84	20222.91	22871.12	26115.77	10146.84	17890.07	23409.44	14599.34	20145.06	20717.01	24339.88	25308.81	28689.4	12922.39	24939.84	23419.28	22624.86	22988.02	17913.03	26303.08	29469.08	17173.7	25987.47	25008.43	8172.54	16851.21	27102.97
glutamate 5-kinase [EC:2.7.2.11]	K00931	23860.35	13301.35	22825.78	21994.25	22079.34	15989.02	11854.74	20887.28	19625.84	22653.28	23096.85	27887.14	23362.89	22575.33	20446.06	16773.7	10150.76	26537.16	27112.65	14032.42	21015.29	17478.41	22140.56	18700.6	9987.85	19497.41	23533.61	18974.47	22751.69	19990.22	23081.89	18811.82	28175.45	16812.23	25260.29	21036.67	22756.11	21040.25	18460.21	22585.84	29945.25	15363.34	24646.88	24979.5	8407.96	23844.23	27637.83
exodeoxyribonuclease V alpha subunit [EC:3.1.11.5]	K03581	24933	13316.06	20669.78	14489.16	24603.24	15639.54	5560.66	25398.4	22581.67	22251.63	19987.4	25736.5	27650.64	22622.37	26161.3	25333.95	5768.14	26195.28	20803.59	8287.79	15682.14	20170.41	22009.23	25986.7	10510.71	17673.14	20430.69	14249.52	24067.83	18715.22	30712.22	26300.6	28328.55	13636.26	26066.98	22921.06	23224.23	21802.42	16927.19	25806.42	29510.38	17343.86	25862.72	24698.64	7978.46	15717.69	28095.82
deoxyribonuclease IV [EC:3.1.21.2]	K01151	25236.63	13109.9	21977.73	12005.25	22417.26	14745.25	11569.36	26286.7	21480.14	25429.66	22624.93	24929.29	24555.48	22189.5	26489.97	24749.13	6366.73	27297.44	27259.5	13022.89	16332.47	20690.54	23414.28	26054.23	9507.58	17527.08	4521.61	15553.84	22898.55	20072.14	24735.36	25480.77	28986.33	17552.9	26434.74	22425.85	21828.23	23094.97	17940.76	26624.23	30062.15	17160.27	27090.58	26757.06	2478.96	16068.67	27109.08
protein Tex	K06959	25104.13	13329.43	23642.54	16390.17	21520.18	14991.21	6454.08	24218.13	21674.34	21278.77	21918.86	24976.22	23211.58	21712.43	26486.56	26043.53	5690.26	27324.63	27399.01	7909.59	17298.42	19601.41	22926.29	26005.11	10194.51	17830.57	23409.77	14563.84	19980.06	20474.01	24266.38	25290.64	28860.9	12726.72	24259.01	22925.11	22734.86	22937.44	17852.69	26563.91	30127.08	17210.53	26084.64	23960.93	8058.04	16952.71	27361.97
uncharacterized protein	K07043	25268.79	12804.76	22831.82	15802.1	23824.67	15655.99	8011.11	25176.97	19198.45	20600.13	24067.24	29013.92	23872.02	19707.76	27010.81	24659.13	7598.43	27637.16	27532.55	11060.05	18385.23	14237.99	22983.18	25889.34	9523.49	19815.17	4269.19	19053.24	18479.21	20066.84	24421.9	27627.47	28616.23	15782.58	26302.11	25543.25	22160.81	22799.94	18652.63	25398.79	29505.35	12805.55	26921.09	25849.01	2564.61	24827.17	26988.88
alpha-L-arabinofuranosidase [EC:3.2.1.55]	K01209	23607.77	4890.04	20957.26	14324.27	14150.77	14575.77	10896.16	16404.81	18867.34	12956.47	18683.03	27694.26	15620.19	21056.62	19976.66	10769.92	13783.12	48550.96	38259.42	15894.51	13271.09	31296.86	30121.7	13689.82	1389.25	25343.5	12121.5	16597.74	26445.17	24602.63	14849.3	14253.96	29228.21	25802.97	30903.78	20971	19647.69	15401.62	25040.94	20725.32	71093.6	21154.24	15996.35	26453.62	1793.17	8382.01	31497.37
16S rRNA (cytosine967-C5)-methyltransferase [EC:2.1.1.176]	K03500	25212.83	13147.78	20454.95	16364.1	21838.9	15745.59	6506.08	25373.04	21809	23572.13	22312.52	25092	23419.75	17332.87	26646.96	24881.95	5772.14	27332.73	22084.89	8258.42	20482.3	20087.68	22126.15	26299.26	10244.47	17911.64	20453.52	14635.59	23047.23	19246.41	24534.72	25375.49	28861.55	12942.46	25271.98	22975.28	22830.06	23040.73	17273.49	26600.08	30139.88	17302.83	26715.56	25323.81	8385.21	17023.96	27574.1
bifunctional oligoribonuclease and PAP phosphatase NrnA [EC:3.1.3.7 3.1.13.3]	K06881	25283.79	6072	24117.55	16344.46	22136.35	12405.49	6009.45	25166.44	21640.15	25592.5	22521.52	25097.96	24077.37	21832.47	26391.18	26775.36	3140.95	26988.02	27322.84	7564.53	15051.79	24108.84	23281.28	26917.1	4988.32	16111.25	22225.83	14236.72	24961.26	18063.68	24018.2	25398.78	28755.9	12723.36	26064.97	22957.3	22861.27	23493.14	14950.23	27531.85	30135.55	18774.16	26921.82	25426.43	8440.63	17249.76	27601.34
heat-inducible transcriptional repressor	K03705	24155.29	5639.47	22647.46	20545.83	23968.6	12673.66	10541.38	24152.79	20221.85	22346.99	20880.32	28932.07	22747.38	18470.53	24421.92	24447.12	7537.23	26165.16	21299.89	13350.03	21332.05	18928.41	21764.57	25651.26	4877.63	18180.99	19223.58	19023.3	22146.43	16362.31	23712.05	27485.83	27886.38	17353.6	26030.81	25585.5	21191.77	19984.69	14897.66	26007.25	29482.55	14236.79	26241.54	25670.31	8883.07	24021.15	27723.27
S-ribosylhomocysteine lyase [EC:4.4.1.21]	K07173	25401.83	11900.47	25152.95	23327.47	20843.17	14864.69	11442.81	22365.17	21786.14	20190.98	21296.02	29509.5	21972.68	20044.19	26294.45	24583.5	9544.74	26990.7	19717.73	14502.26	14276.25	19975.21	16966.48	24365.9	9997.27	19643.66	20524.69	18370.17	16568.42	18642.92	22505.1	25618.99	22189.88	17324.71	23315.99	25439.91	21899.88	21694.08	17319.77	26550.67	30519.18	17559.03	23383.92	22187.81	8561.11	22597.63	27682.05
carboxyl-terminal processing protease [EC:3.4.21.102]	K03797	23203.36	13683.63	30246.49	8243.18	22162.91	14893.88	1859.11	24335.71	20188.65	22947.29	20328.89	23908.74	26393.63	31247.14	24003.83	29778.65	3286.47	26317.32	38471.82	6386.9	24665.13	20503.83	25219.73	25089.89	9194.34	17647.85	10483.69	14496.26	21691.25	23505.26	23992.84	25203.41	28834.87	10911	26052.06	22478.35	20026.78	20322.38	18438.09	25825.39	28766.55	16775.67	26551.02	24991.64	2187.53	14850.96	26000.82
protein deglycase [EC:3.5.1.124]	K03152	25515.8	13220.4	24017.37	16396.48	21973.65	14688.49	6013.76	24284.62	19991.54	22951.3	22674.47	24990.72	23491.32	21252.83	27549.64	25995.36	2793.66	27290.77	25297.74	7346.43	12860.94	18570.71	23025.52	26221.48	10772.68	17898.49	26348.44	18897.46	17223.43	19489.32	24442.72	25140.03	28828.6	11730.97	24615.14	25234.62	22844.66	22708.08	16398.47	24572.63	30040.95	16549.34	27088.1	25060.53	7936.39	16594.95	27752.63
acetyl-CoA carboxylase carboxyl transferase subunit beta [EC:6.4.1.2 2.1.3.15]	K01963	25576.5	12809.78	20007.7	16030.09	22430.82	15099.29	9247.91	24923.82	21281	23329.96	22180.08	26077.33	22526.97	18108.03	26820.8	24306.45	5200.14	28610.03	17428.01	7611.92	17392.97	19336.34	22411.81	26049.7	10145.65	17836.81	20526.61	17135.09	19423.95	19404.52	24459.56	26269.93	23665.05	12748.96	25219.85	26016.22	23104.31	22841.76	20400.82	26849.58	30257.71	17206.53	27097.05	27822.81	7716.21	17876.36	27624.99
basic membrane protein A and related proteins	K07335	21805.99	6595.42	22783.55	10296.63	21063.78	13854.06	1715.05	22846.35	31347.48	31248.53	18600.93	26516.45	25385.23	16281.4	20343.67	20953.53	2511.43	24726.47	24036.33	9697.19	15979.77	48047.43	22088.94	21899.29	5681.36	17991.57	158.33	10995.4	39328.7	14927.74	26136.23	17676.54	29868.15	12626.61	30845.28	16825.03	24358.52	21946.77	11154.94	38962.97	29035.15	40129.46	23539.96	21975.19	9161.3	14827.95	26997.27
D-methionine transport system ATP-binding protein	K02071	23507.08	13525.33	18768.42	26040.58	23071.01	14968.56	12999.96	21671.43	20024.23	19613.09	19950.07	20219.86	19043.49	21780.02	21582.57	21516.46	18602.98	25443.15	18596.05	17514.98	15835.96	21511.03	19972.45	21808.27	13684.35	17829.23	43881.01	21625.91	19068.49	15770.25	19788.97	24713.83	25864.72	14520.21	18062.49	23299.19	17762.8	19178.01	19006.75	26222.57	29152.71	17211.3	20988.41	20606.41	9525.02	23663.6	25285.77
ribosome maturation factor RimP	K09748	24520.63	13431.93	23517.37	16203.07	21233.35	15766.71	6505.08	24841.63	21454.84	23397.44	22224.85	23875.39	24193.58	21133.27	26302.56	26533.7	5763.26	26037.3	27125.84	8300.59	19895.09	20242.41	22709.79	26243.61	10215.84	17926.57	23468.77	11824.84	23159.86	20705.01	24276.88	24187.81	27007.4	12928.39	25119.81	19958.28	22163.86	23012.94	14316.86	26150.41	29123.08	17269.03	26348.14	21857.43	8384.54	16183.71	26939.47
rod shape determining protein RodA	K05837	24831.5	13382.8	24115.7	16294.24	21773.32	15975.58	5933.31	24133.78	20499.81	23141.47	21959.38	24974.39	24075.91	21958.3	25449.56	26234.2	5746.86	27308.43	26858.01	8313.76	18787.46	18863.11	23243.27	25911.44	9784.01	15522.07	23487.44	8980.84	23038.89	20256.61	24215.55	25329.61	28617.9	12153.39	25589.31	20143.58	22536.06	22971.69	17807.23	23661.68	30089.88	16407.7	26249.67	25289.93	8391.94	16811.08	26863.17
D-methionine transport system permease protein	K02072	23527.75	13669.33	18787.09	26158.58	23091.01	15047.23	13052.96	21684.76	20131.9	19623.09	19981.07	20234.86	19092.16	21928.02	21772.24	21453.46	18620.31	25447.82	18640.38	17523.31	12658.63	21538.7	19998.12	21836.27	13760.68	17862.56	43996.34	21636.24	19101.16	15936.58	19850.3	24771.83	25899.72	14506.21	18097.49	23308.19	17819.13	19285.34	19026.08	26259.9	29157.71	17245.3	21191.41	20625.74	9906.69	23706.93	25320.77
DNA-directed RNA polymerase subunit omega [EC:2.7.7.6]	K03060	23737.83	12886.44	21769.78	22328.7	20152.4	16352.42	11422.41	23094.63	20654	21389.46	21961.85	28272.5	17665.75	17577.53	23940.96	23172.62	10133.64	27450.4	20703.89	14836.59	19879.71	20470.68	21391.23	25376.93	9572.31	17514.31	20453.02	13607.42	21745.77	17044.74	17747.39	26451.66	27937.88	15840.63	24075.01	22707.78	20316.56	20484.9	17623.99	25895.41	30058.88	17348.66	25540.39	24426.31	8818.88	24943.46	26517.6
dTDP-4-dehydrorhamnose 3,5-epimerase [EC:5.1.3.13]	K01790	24517.04	11933.94	24169.72	20969.68	20873.22	15224.88	7304.66	22651.58	18366.59	19600.1	23098.45	29208.59	21887.65	25616.29	26457.2	25173.51	7828.51	27359.37	23747.04	11033.14	17195.32	16605.95	23532.87	25455.59	9903.64	17175.79	23150.15	18039.14	16552.39	19391.19	23499.81	26356.95	21111.51	12435.59	24033.78	25409	22393.63	21786.25	18373.84	22675.57	29790.9	14853.84	24329.38	22579.93	7867.2	24712.25	27019.83
phosphate acyltransferase [EC:2.3.1.274]	K03621	25175.5	13148.45	20383.78	16247.77	21864.07	15867.76	6461.91	25321.04	21755.67	23693.79	22299.85	25034	23613.58	17787.7	26612.46	24833.95	5741.14	27324.56	21643.56	7880.09	18536.22	20004.18	22150.48	26202.59	10104.14	15580.14	20393.19	14365.09	22941.56	17770.41	24518.89	25352.49	28763.55	11968.46	25440.48	22938.28	22800.06	23036.98	16960.16	26548.75	30101.88	17222.5	26684.72	25308.31	8160.21	17072.13	27553.1
uncharacterized protein	K09157	25667.67	5352.05	22831.38	22090.44	23859.35	12820.93	10819.05	23994.1	17898.18	22343.24	23650.99	29406.82	22443.33	18601.7	26765.09	24673.82	5088.73	27290.36	21746.36	11975.02	16008.72	16230.41	22041.82	26411.79	4196.33	17588.91	19090.08	18523.55	21373.34	15459.87	23507.72	27283.47	28071.63	15093.02	26274.56	25443.89	23011.72	22709.17	14048.32	22968.41	29968.72	12397.93	26341.89	25960.81	8114.32	25299.47	28049.63
regulator of sigma E protease [EC:3.4.24.-]	K11749	24529.3	13433.27	23501.2	16129.07	21236.02	15760.05	6558.91	24935.63	21433.84	23361.6	22351.18	23852.39	24161.74	21140.6	26287.39	26538.03	5759.26	26036.96	27131.51	8297.76	16401.84	20229.91	22712.12	26214.77	10219.84	17916.07	23487.44	11757.34	23157.86	20752.01	24277.88	24173.81	27010.4	12934.39	25113.64	19950.28	22136.86	22946.02	14334.03	26221.08	29122.08	17256.7	26296.47	21852.43	8438.54	16202.21	26941.97
plasmid segregation protein ParM	K18640	27380.72	18852.68	17245.55	13978.45	17233.93	16800.1	4412.22	23466.2	22462.16	17963.44	21479.38	25035.56	18422.92	11999.8	24805.46	21962.5	3167.14	40357.18	13789.88	8589.59	10047.85	27340.39	27687.78	24283.34	14720.78	21957.69	20059.98	9669.74	16857.44	22375.91	24279.19	26722.16	28601.06	11491.96	23177.66	21861.36	18112.17	19634.67	25662.89	25015.2	52150.3	23308.89	20224.2	26538.1	1611.58	14317.88	31723.02
cell division protein FtsQ	K03589	23657.13	11973.59	23294.7	20285.92	20443.52	16007.71	11280.16	22769.14	17867.34	18764.77	22012.18	28025.64	20152.83	21440.43	23794.23	24715.62	10133.26	27443.47	25397.09	14541.59	20025.17	19286.16	22520.2	25314.53	9506.35	17300.16	23467.94	13112.42	19628.15	18187.84	21198.72	26910.48	21184.23	15681.48	23853.84	22643.78	21029.36	21764.53	17890.44	22969.07	28882.33	16090.03	24604.22	23064.43	8757.96	24760.71	25042.47
cytidine deaminase [EC:3.5.4.5]	K01489	23296.5	13189.35	23685.95	14474.72	20876.37	14861.85	6902.16	23005.02	21997.85	22056.17	19861.99	28439.89	22827.49	18060.7	24150.06	26067.2	5964.26	25990.16	27570.65	11744.43	15222.98	25807.75	22179.42	25503.9	9923.51	17805.57	4463.69	14941.54	25700.43	19305.83	23877.72	27142	28353.6	13664.89	24879.61	22909.17	20350.61	19737	17511.93	26354.48	29476.25	22257.59	25059.8	23210.53	7985.29	23059.82	26486.08
ACT domain-containing protein	K07166	25648.67	5351.05	22792.38	22060.44	23836.35	12801.93	10818.05	23824.1	17865.18	22310.24	23611.99	29315.82	22441.33	18524.7	26732.09	24620.82	5079.73	27288.36	21492.36	11951.02	15990.72	16183.41	22037.82	26393.79	4117.33	17570.91	19090.08	18514.55	21268.34	14975.87	23458.72	27164.47	28061.63	15093.02	26253.56	25430.89	22989.72	22690.17	13520.32	22962.41	29875.72	12392.93	26204.72	25923.81	8112.32	25234.47	28045.63
putative sigma-54 modulation protein	K05808	25181.55	13187.69	24244.7	12694.35	22131.52	15417.69	2864.66	25403.27	22471.01	24393.35	22422.21	25004.64	24787.52	18024.6	26647.14	26818.53	3277.26	27309.74	27380.65	6150.43	19369.26	21390.58	23214.87	26406.08	9601.51	17826.49	4299.69	14559.26	22833.08	20238.07	24908.22	25570.45	29161.65	10713.14	25732.39	22422.09	22818.86	23541.83	16996.19	27597.33	30124.25	18324.84	26725.97	25449.43	7933.04	16265.4	27347.08
dihydrofolate reductase [EC:1.5.1.3]	K00287	23225.79	12388.47	22264.02	20378.85	17992.34	15464.25	12282.77	21391.97	18035.24	16406.25	22297.49	27766.32	16903.75	22094.2	24468.46	24676.62	12547.19	27450.05	22642.26	15201.19	17065.38	19235.66	21608.24	24977.76	11840.65	19871.81	23609.27	18558.37	20194.24	19496.94	16805.02	25832.53	21127.18	19290.2	22638.55	25470.42	19780.4	19944.98	18906.08	24909.14	29004.33	15667.86	25122.32	21360.03	8733.46	24695.82	25507.22
peptide chain release factor 3	K02837	25022.5	13315.85	23667.7	16266.79	21451.29	15149.55	6313.41	22951.55	20101.84	19262.5	21960.55	24974.64	22197.96	21736.7	26005.23	25872.95	5746.76	27310.13	26138.51	8185.42	19291.23	18931.49	22661.75	25656.09	10035.68	17362.99	23405.11	13940.29	21041.74	19409.78	24005.22	25135.11	28621.1	12717.31	24158.81	22896.78	22367.36	22769.36	17364.51	23975.81	30094.83	15871.62	25634.55	23751.53	8043.04	16548.38	27255.47
DNA mismatch repair protein MutL	K03572	23379.3	13499.27	23380.2	14463.07	21594.02	15502.55	5651.91	23295.13	21354.84	20925.6	19307.68	24410.89	24361.24	21994.1	24042.39	26235.53	5759.26	26173.96	27305.51	8315.76	19625.34	20180.41	22628.62	24986.27	10297.34	17878.07	23482.94	14203.84	23338.36	19696.01	23954.38	25214.81	28261.4	12918.39	24499.14	22933.28	20725.36	19699.52	17527.53	25904.08	29470.58	17034.7	25574.47	23393.93	8185.04	15447.21	27179.97
tRNA nucleotidyltransferase (CCA-adding enzyme) [EC:2.7.7.72 3.1.3.- 3.1.4.-]	K00974	25192.3	12969.78	20299.45	16206.57	21678.3	15606.59	6002.91	25188.04	21690.67	23390.89	22025.66	24961.33	23317.45	17136.43	26412.63	24351.95	5210.14	27288.06	17936.9	7630.59	20131.92	19447.51	21980.68	26180.36	10117.48	17831.14	20393.19	14444.89	21102.29	18829.81	24384.56	25226.02	28800.35	12886.29	25172.35	22931.61	22751.06	22886.15	17065.59	26543.35	30048.38	17223.5	26518.72	25293.21	7983.21	16889.3	27531.6
tRNA modification GTPase [EC:3.6.-.-]	K03650	23448.5	13496.22	23328.2	14573.35	21569.82	15480.72	5559.31	23290.42	21361.31	20906.8	19244.66	24403.89	24258.02	21823.3	24028.14	26223.53	5751.86	26175.54	27222.15	8867.76	19552.21	20481.28	22534.02	24981.58	10157.34	17823.82	23405.94	14180.09	23340.2	19537.25	23959.05	25216.5	28243.4	12896.64	24489.14	22948.72	20718.56	19667.08	17428.98	25795.43	29582.05	16982.59	25565.42	23386.93	7921.44	15438.35	27159.53
tRNA uridine 5-carboxymethylaminomethyl modification enzyme	K03495	23339.8	13493.27	23304.2	14426.85	21562.02	15471.52	5559.16	23302.02	21313.51	20899.6	19229.46	24372.89	24250.02	21973.1	24023.14	26222.53	5751.26	26173.74	28220.9	8330.26	19536.01	20173.58	22485.62	24975.58	10322.34	18051.07	23404.94	14170.84	23195.25	19622.9	23948.05	25208.7	28227.4	12896.39	24463.14	22909.92	20716.36	19666.08	17384.53	25785.83	29453.25	16978.84	25563.22	23378.93	7915.29	15435.15	27152.33
small conductance mechanosensitive channel	K03442	22886.25	13759.49	20773.45	14332.47	21271.57	15450.13	5185.16	23051.07	23487.76	22940.25	18318.41	24264.14	24811.12	24202.4	22682.71	24987.27	5737.26	25959.66	27954.82	9133.55	17639.43	26824	22512.64	25334.95	9521.31	15797.42	23430.94	8419.17	25266.09	19122.65	24178.92	25406.15	28024.48	11181.64	24505.42	20078.42	20390.41	19922.9	17591.03	27180.33	29398.75	23153.44	24810.77	23117.84	8498.54	15264.11	26454.58
DNA mismatch repair protein MutS	K03555	23380.3	13495.27	23346.2	14465.07	21585.02	15496.55	5651.91	23290.13	21351.84	20922.6	19297.68	24399.89	24284.24	21866.1	24035.39	26248.53	5760.26	26173.96	27127.51	8320.76	19595.34	20180.41	22490.62	24984.27	10224.34	17878.32	23482.94	14185.59	23198.61	19637.26	23953.38	25212.81	28245.4	12918.14	24480.14	22934.28	20725.36	19698.52	17479.28	25904.08	29466.58	17034.7	25572.47	23385.93	8185.04	15446.21	27175.97
N-acetyl-gamma-glutamyl-phosphate reductase [EC:1.2.1.38]	K00145	24267.91	12988.57	22824.95	18081.88	20692.74	15736.43	11391.14	22163.13	18048.72	21657.21	22827.14	28208.97	19696.9	22252.29	24796.39	24327.36	7691.03	27609.34	25824.43	12984.63	19397.11	17719.18	22542.76	25444.94	9306.52	19274.5	4564.61	19153.01	19650.22	19650.37	17366.06	26063.53	28368.98	15348.98	24815.09	25510.24	20357.31	20443.21	17585.39	23096.51	30062.38	15400.13	26076.75	24709.35	6702.36	24110.33	27178.42
acetylglutamate kinase [EC:2.7.2.8]	K00930	24264.91	12988.57	22824.95	18081.88	20692.74	15733.43	11391.14	22163.13	18048.72	21657.21	22827.14	28207.97	19628.9	22196.29	24796.39	24326.36	7691.03	27608.34	25817.43	12981.63	19373.11	17719.18	22541.76	25443.94	9306.52	19274.5	4564.61	19142.01	19648.22	19644.37	17366.06	26060.53	28368.98	15348.98	24814.09	25501.24	20354.31	20442.21	17575.39	23096.51	30062.38	15400.13	26076.75	24707.35	6702.36	24110.33	27144.42
prephenate dehydrogenase [EC:1.3.1.12]	K04517	25872.87	5312.24	22941.13	18745.87	23932.6	12382.6	8159.05	25199.21	19384.76	22813.91	23853.24	29559.32	22759.71	19143.03	26671.42	24432.95	7519.73	27299.16	20554.47	10964.56	16996.63	17624.82	22106.49	26441.26	4803.46	17802.66	186.33	18963.22	22127.06	16420.65	23668.88	27286.58	28100.46	17355.27	26511.22	25561.5	23045.77	22988.96	14886.07	25576.91	30107.05	13315.64	26612.96	25969.56	8275.82	24753.73	28045.52
UPF0755 protein	K07082	20974.93	13282.04	21998.7	22296.47	22130.92	13988.36	12015.41	21743.04	22165.27	22906.74	21934.35	25381.09	21769.08	23528.73	15995.48	15485.87	10155.56	27361.17	22949.79	14395.72	19232.02	16644.54	21554.25	17724.03	9567.95	17676.91	23545.94	21930.07	18994.9	19252.21	22743.52	18493.98	29721.63	16361.63	19683.64	23493.13	20356.86	20891.88	21121.99	23296.02	30341.88	16562.23	22417.72	26931.13	8826.81	23294.71	27968.42
2-C-methyl-D-erythritol 2,4-cyclodiphosphate synthase [EC:4.6.1.12]	K01770	23423.59	12809.48	25684.32	17451.84	20791	15256.46	7696.11	23314.7	20247.97	22443.5	22828.9	28232.12	19190.15	18051.33	25141.97	24978.66	7076.23	27551.69	23316.42	12161.4	19019.04	20186.04	22387.45	25656.37	9030.45	19513.5	4468.52	18889.26	19763.02	19554.22	17822.86	26327.77	28808.33	15201.81	24780.44	25003.35	19784.51	20950.3	17469.5	26633.56	29955.65	17237.93	26270.19	24885.73	2748.21	24327.8	26729.08
asparaginyl-tRNA synthetase [EC:6.1.1.22]	K01893	24910.5	13011.27	22531.37	14709.7	21157.45	15025.05	5999.41	24609.13	20797.34	21641.5	21905.22	24338.72	21992.54	21985.03	26113.89	24992.86	5129.76	27091.79	23191.35	7762.43	15433.97	19534.41	22662.92	25788.17	10032.01	17687.07	23406.44	14063.04	19681.66	19497.94	24147.88	25165.44	27981.6	12709.22	24466.14	22835.61	22320.36	22623.02	16866.26	26083.98	29287.08	17141.2	25911.3	24398.03	7762.54	16766.71	26583.47
long-chain acyl-CoA synthetase [EC:6.2.1.3]	K01897	15765.1	11966.55	30771.32	32207.94	19704.77	14425.1	23008.19	14782.81	13390.66	10541.15	21274.7	34454.83	16065.19	32988.59	10199.85	14902.39	20931.39	22778.2	40213.95	32131.9	25634.87	19867.69	27775.38	15724.28	6479.38	23706.72	10758.6	23735.27	15126.2	20466.33	15460.64	21375.63	14717.72	26263.77	18438.31	21629.29	15992.21	15254.05	16677.14	11978.63	25497.8	14842.15	23283.28	17549.81	4044.81	45562.49	19109.39
uncharacterized protein	K09747	24841.5	13024.2	20374.28	16210.77	21498.57	15704.01	6064.91	25269.29	21776.17	22938.46	21848.85	24998	22932.08	17287.2	25442.21	24500.45	5745.14	27311.06	21144.31	8229.09	19028.72	19917.68	22113.23	25860.84	9746.14	17816.64	20473.19	9017.59	22852.56	18593.41	24310.89	25357.99	28830.55	12312.46	25093.98	20154.53	22561.56	22859.23	17139.16	26085	30108.88	17205	26030.97	25307.81	8419.71	16945.13	26860.35
magnesium chelatase family protein	K07391	24399.39	12931.48	26101.65	17213.91	23020.67	15671.26	7536.11	24039.95	19997.64	22882.5	23377.69	28168.79	23569.15	18814.5	25556.97	26255.53	7642.23	26285.36	26335.08	12415.4	21177.71	19493.71	22592.2	25974.17	8609.48	17063.5	4470.52	10766.26	22663.42	18337.22	24101.36	26290.44	26810.33	14104.98	25977.24	19201.02	21327.71	23074.55	13937.17	23149.56	29041.15	16687.93	25272.29	22649.73	2905.21	23599.1	26237.08
small subunit ribosomal protein S21	K02970	23331.8	13491.02	23318.2	14436.57	21558.02	15490.55	5558.66	23248.13	21303.84	20899.6	19237.68	24374.89	24262.24	21797.1	24025.39	26184.53	5750.26	26165.96	25744.76	7907.26	19291.34	20015.91	22441.62	24979.27	9850.34	17463.07	23404.94	13992.84	23191.36	18318.01	23945.38	25199.81	28114.4	11985.39	24432.14	22908.28	20713.36	19666.52	17198.53	25776.08	29428.58	16977.45	25521.47	23383.93	7912.79	15437.21	27154.97
putative aldouronate transport system permease protein	K17320	25045.21	4154.77	20839.17	10772.89	19851.1	14079	5700	23205.59	19271.82	18998.71	18208.33	32256.8	25083.18	9488.7	30464.51	22719	7277.36	35777.97	21892.8	9487.48	15107.08	29624.13	24263.54	24241.5	2824.22	18646.73	38.83	7630.91	31915.19	17581.61	29181.51	24341.83	24115.1	17522.18	35289.16	19777.23	26392	21920.21	17208.63	21233.13	49107.87	21898.62	23831.5	24859.04	3106.07	12207.49	27216.13
chorismate mutase / prephenate dehydratase [EC:5.4.99.5 4.2.1.51]	K14170	24952.13	12596.58	21574.64	17254.95	23266.14	14826.43	11301.19	23799.11	20894.8	20422.52	23287.73	29218.9	21690.49	14653.26	26530.21	24373.92	7625.61	27578.04	21024.22	13003.06	17091.35	20238.81	21450.97	25979.52	8908.09	19325.57	1453.03	18521.51	20888.6	17106.29	24034.04	27058.45	22059.98	15299.05	24629.91	24909.69	21770.13	22423.1	16017.47	25989.73	29835.45	17353.24	25160.85	23461.28	3297.96	24508.89	26852.21
tRNA uracil 4-sulfurtransferase [EC:2.8.1.4]	K03151	25159	12991.28	20298.45	16196.15	21678.9	15498.06	5999.66	25159.93	21703.01	23354.79	22029.97	24960.33	23278.03	17155.03	26570.38	24208.95	5150.14	27281.84	16648.79	7569.26	12625.39	19441.85	21983.48	26183.57	9943.48	17569.14	20393.19	14273.09	20776.98	18669.63	24422.23	25283.71	28835.55	12712.29	25162.35	22912.25	22722.06	22777.71	16979.49	26549.5	30049.05	17223.64	26586.3	25304.81	7963.96	16856.74	27540.96
dCMP deaminase [EC:3.5.4.12]	K01493	25155.59	5953.8	24124.72	16284.46	21985.88	12224.79	5886.05	25047.04	20204.85	23425.3	22378.66	24996.29	23987.87	21644.93	26369.18	26137.69	3089.35	26971.55	27521.51	6662.2	13260.42	17867.64	23196.88	26255.1	4934.49	16101.75	22104.83	14240.22	20816.06	19100.41	23769.2	25287.81	28453.9	13435.19	25684.47	22901.33	22781.57	23098.64	15097.36	26528.75	30072.25	13827.16	26907.62	25324.43	8059.23	17039.56	27607.64
peptide/nickel transport system ATP-binding protein	K02031	21899.48	5826.46	19761.79	18354.07	24072.8	10080.03	7812.91	28017.08	18230.52	19720.39	23598.44	29370.34	19045.01	16983.73	26887.58	29749.83	11550.81	28489.35	24397.58	11915.94	16518.33	15558.98	22546.43	35268.24	8920	17723.06	2116.07	16857.3	16732.98	17969.86	19488.74	34157.13	27817.26	17348.81	21575.82	29114.57	20160.29	23081.36	12835.83	24335.44	28536.2	14540.84	26739.29	21704.09	3159.21	24407.21	28622.27
ATP phosphoribosyltransferase [EC:2.4.2.17]	K00765	23707.91	12888.99	22712.95	15895.56	23085.74	15223.57	10034.14	22047.52	18634.39	19990.21	20230.42	28602.47	23453.18	23363.79	23927.14	24306.86	7147.03	26238.12	25387.07	11918.3	18921.28	17331.35	22209.26	24820.75	9245.69	19125.17	4602.11	18735.18	18925.74	18811.93	23458.9	26897.42	27178.98	15469.98	24847.39	25393.55	20557.81	18904.27	17146.55	22249.26	29296.55	15491.02	24826.5	23370.85	6362.36	22533.27	27567.78
L-aspartate oxidase [EC:1.4.3.16]	K00278	24431.93	12863.63	25360.15	16983.87	20927.34	13969.7	7364.11	23077.95	20305.55	21087.83	22629.07	29209.12	23265.48	21972.66	26428.97	25491.16	3668.73	27054.02	23554.92	11722.69	17675.3	18858.29	22257.03	25483.53	8933.62	14972.5	4408.86	15130.34	18541.44	18537.47	23982.03	27156.1	28598.33	15324.98	24883.24	22316.85	21515.18	22366.12	16613.5	23942.73	30484.65	16475.92	25213.35	23774.14	2234.21	24035.97	27066.08
uncharacterized protein	K07139	24320.8	12209.35	23193.45	11395.95	18838.1	14055.93	2293.41	24846.35	20179.35	18611.6	18706.79	26044.89	19260.19	17510.27	28657.14	32874.37	5664.26	28396.66	23092.82	6806.6	14190.76	21002.75	23135.29	31530.75	10065.34	17983.9	4299.52	17435.84	17990.53	20438.73	18689.55	33772.2	29810.9	13195.72	22942.34	30523.92	19043.11	18646.91	21391.2	26788.5	30719.25	17210.67	27089.22	26152.93	7604.54	16079.49	27062.33
two-component system, OmpR family, KDP operon response regulator KdpE	K07667	26160.66	12403.88	22414.4	13256.96	25193.49	14218.78	2473.61	26749.29	18969.7	21319.06	23400.24	30555.78	24722.07	14249.3	28233.71	23997.33	2700.81	30187.25	19832.44	4110.59	14697	12670.59	23657.84	26930.6	10079.65	15862.57	1315.11	22347.28	14176.31	19958.01	26525.24	27621.78	24795.25	12578.98	26818.58	31329.75	25615.71	23157.24	21344.83	25478.7	31786.9	11850.79	24182.1	28911.91	1644.61	17377.56	30590.01
hydroxymethylpyrimidine/phosphomethylpyrimidine kinase [EC:2.7.1.49 2.7.4.7]	K00941	20177.06	13054.23	25047.07	21306.63	20173.42	15333.04	11064.11	21919.14	18874.97	20782	21844.75	27518.29	17651.71	17422.17	22390.89	23424.53	10077.56	27346	24755.77	15029.89	19141.21	16411.04	21865.45	24236.36	9575.64	16034.66	23496.6	13627.42	20356.62	19628.66	17396.85	25051.05	27498.5	17290.98	23441.41	22160.71	19048.29	19798.65	18335.34	22522.14	29077.48	15908.79	23219.04	24385.23	3083.88	24469.82	25720.22
ribosomal protein L11 methyltransferase [EC:2.1.1.-]	K02687	23030.3	13495.58	23310.87	14353.69	21111.35	15468.78	4948.91	22291.38	21402.92	22343.6	18672.02	24251.22	23685.24	21613.76	22644.89	25687.86	5732.26	26157.29	26343.18	8967.89	17074.42	23877.33	22443.37	25021.27	9651.01	15346.07	23404.94	8467.92	23893.82	17897.42	23689.38	25041.14	28250.4	11313.72	24653.14	20086.61	20351.36	19814.67	17266.86	23631.08	29412.58	21181.85	24805.47	23462.01	7865.04	15182.21	26413.97
Na+-translocating ferredoxin:NAD+ oxidoreductase subunit D [EC:7.2.1.2]	K03614	24903.26	13435.15	25148.82	9612.75	25738.67	15167.46	1227.11	26689.61	20858.81	21740.16	21953.57	25623.62	30073.15	20174.33	26036.64	25902.66	2663.23	26679.02	24256.92	4234.06	13253.47	13866.04	28296.2	26511.2	9085.78	17318.16	4322.19	14011.76	19523.81	18862.89	32212.86	27653.6	28137	10797.14	26874.08	22434.18	23283.01	22219.8	16492.51	24895.9	29738.15	12405.27	27311.85	26004.23	1554.04	17242.14	28073.58
Fur family transcriptional regulator, peroxide stress response regulator	K09825	28160.67	5773.85	23982.68	16094.06	21359.59	11859.31	5823.05	24004.15	18489.85	20555.1	22202.02	25449.67	23507.4	21183.43	27139.47	26643.77	3063.9	27119.24	27919.94	5909.7	12712.26	19556.39	23035.67	26556.03	4798.58	16915.09	19163.92	14018.97	20419.28	17660.97	23137.42	26006.83	28413.9	12359.86	24990.1	22934.39	22800.78	23153.12	14802.94	26298.92	30314.84	12255.72	27034.57	24026.31	7426.81	17013.37	27546.71
imidazoleglycerol-phosphate dehydratase [EC:4.2.1.19]	K01693	25686.4	5239.03	22809.38	17777.15	23736.82	12108.85	10832.28	24005.84	17739.23	22325.27	23632.06	29339.15	22381.65	18645.56	26463.5	23915.11	5079	27259.48	20462.45	10549.4	18629.41	15455.35	22000.88	26268.9	4066.8	17410.25	291.75	18844.64	19685.81	15800.06	23407.06	27189.77	27973.63	15281.02	26204.56	25466.6	22790.22	22636.85	14011.52	23053.6	29954.52	12361.78	26176.07	25915.73	6704.72	24400.04	28027.08
branched-chain amino acid transport system substrate-binding protein	K01999	22681.51	20367.46	20138.98	23213.33	22749.14	17899.73	16229.65	19194.34	18846.49	17512.13	23334.62	27989.66	21913.22	23485.99	16278.81	15138.05	16078.55	25799.05	22640.23	17802.58	28862.91	13795.92	20163.4	17690.58	16699.98	22758.35	3331.89	14380.27	21695.3	17881.52	22341.51	19302.97	26315.37	14819.84	19105.41	17055.83	19588.84	20659.97	15594.36	19882.6	28665.26	13105.48	22274.28	19094.11	8057.54	29626.11	26345.66
aerobic carbon-monoxide dehydrogenase small subunit [EC:1.2.5.3]	K03518	30588.15	4162.81	17335.5	10071.6	19331.95	9816.45	1026.25	22163.07	20449.72	19479.65	20351.58	26496.6	18262.33	9815.4	25219.08	23866.25	1584.07	40036.02	19374.35	5937.52	13939.97	34608.24	23856.4	25731.75	3685.18	22273.37	206.71	14862.07	24151.23	18955.43	20305.82	27317.75	29819.62	11352.78	24282.72	26303.8	18733.25	20840.3	19300.07	29453.1	51990.15	23497.85	25373.84	25676.77	1797.55	12130.04	32221.85
malate dehydrogenase (oxaloacetate-decarboxylating) [EC:1.1.1.38]	K00027	23062.83	12992.71	20119.06	13442.39	21819.02	14805.42	8825.01	24211.61	21594.19	22502.9	19444.15	24435.9	23504.88	12874.63	24184.21	24563.42	5731.71	26314.31	21966.91	8215.43	18357.97	20087.09	21855.21	25229.46	9298.41	17922.64	20632.11	14180.51	23028.28	17203.33	24183.36	25246.69	28946.15	12319.46	24941.75	23065.76	20153.08	19524.22	16787.77	25963.67	30146.58	17150.2	26132.8	24754.7	3994.44	15346.82	26942.8
2,3-bisphosphoglycerate-independent phosphoglycerate mutase [EC:5.4.2.12]	K15633	24730.76	13074.24	24026.32	11268.68	21904.17	14707.3	2609.36	25244.36	21119.14	23919.33	22280.9	24854.62	24450.48	17793.83	26574.47	25866.99	3249.73	27247.35	27362.67	5788.9	17138.55	19507.04	23139.45	26063.53	8859.78	17402.33	1430.69	14369.93	20966.01	19793.89	24381.36	25212.6	28865	10866.14	25582.11	22403.85	21894.01	22877.13	16835.17	26489.9	30043.15	16966.52	26554.85	25263.23	1904.29	16142.47	27051.08
putative hemolysin	K03699	22242.74	5317.04	23145.38	18505.04	24249.65	11912.62	7558.13	25662.77	19700.69	19299.61	22510.75	30526.21	22024.62	23231.95	23912.1	22823	7457.85	27609.84	23351.15	11543.03	15560.89	11790.81	22691.51	25734.35	4830.63	17081.67	3038.58	13661.5	16445.57	18358.57	24653.21	27019.09	27732.43	17172.78	25586.97	23370.14	23857.87	22490.79	15735.93	25673.73	29446.92	10461.63	23843.69	25555.03	8538.4	24393.12	27689.25
alpha-ribazole phosphatase [EC:3.1.3.73]	K02226	25183.56	13119.48	24211.65	8969.35	26867.41	14572.8	1575.11	25789.78	21516.14	23312.51	20501.7	25252.79	31902.85	17944.57	27316.06	26319.08	3191.73	24623.19	27106.75	5313.72	15259.76	18900.37	22655.48	26139.8	8902.7	16893	4215.86	11254.23	24117.14	18082.8	36955.2	26011.47	25725.8	10129.48	26977.63	19284.52	23951.76	23413.72	13025.77	22735.83	28434.65	16585.44	24961.85	21858.63	1703.04	14002.64	27721.83
glycerate 2-kinase [EC:2.7.1.165]	K00865	23093.46	12047.93	21928.77	20210.61	16409.71	15253.29	11726.25	20965.32	17253.13	14673.79	21436.83	27427.65	16261.69	20914.29	23718.96	22475.12	15042.22	27087.9	20932.6	14546.58	14559.38	18579.16	21003.5	24078.11	11717.97	19940.97	23910.45	18366.28	15502.95	19976.98	16614.16	25415.86	20127.49	19768.11	21514.93	25277.72	19043.1	19241.32	19019.76	24157.09	28415.63	15554.57	19205	21024.94	8057.03	24189.23	25173.17
ferredoxin/flavodoxin---NADP+ reductase [EC:1.18.1.2 1.19.1.1]	K00528	24645.24	12454.68	21839.27	17030.23	22465.45	15083.87	7670.36	23829.9	19861.8	20672.38	23146.52	28123.35	22552.54	14570.19	26316.51	23906.75	7073.23	26248.71	20337.18	11855.22	15842.06	18694.89	21257.73	25937.89	8924.42	19186.32	4385.19	15820.54	20370.5	18353.97	23560.66	25896.12	26633.51	15182.8	25006.13	21984.18	21354.09	22529.52	13222.7	25067.96	28958.2	15896.65	24800.82	21071.66	2391.88	23656.19	26842.83
penicillin-binding protein 2 [EC:3.4.16.4]	K05515	22578.42	13278.12	24191.72	11106.14	24470.33	14982.98	2105.72	25988.37	22078.96	26300.79	22648.2	24312.72	29117.4	18164.77	26050.76	26779.74	4302.97	25796.51	26180	5380.71	22100.19	17296.64	22945.32	26145.18	9899.13	14263.98	5605.97	5857	23777.38	18925.92	31077.21	24467.82	26924.62	9470.17	26716.3	16562.3	23371.05	24675.01	13281.41	23395.8	29132.4	18057.81	24421.28	23081	2511.93	15529.7	26850.83
nicotinamide-nucleotide amidase [EC:3.5.1.42]	K03742	25829.29	5771.3	18277.55	12935.24	22422.05	9493.71	6385.55	24242.18	20158.02	21567.63	22429.47	23370.46	23345.65	22607.27	24498.68	24310.66	3123.85	28246	25977.73	4636.86	18529.51	18521.31	22931.63	26344.86	5311.12	16027.75	3162.83	22101.72	18478.85	17109.14	23443.87	26395.87	30339.9	13310.36	20173.47	28248.89	21254.37	23291.7	18012.53	26855.25	31102.92	13692.55	27201.52	26021.43	7727.73	16236.2	28705.25
transposase	K07483	6440.33	75331.64	8568.17	18784.58	6142.78	43825.8	34553.55	10705.39	21380.47	12027.45	7448.83	10920.93	6979.87	13705.29	18622.95	12440.38	50714.36	7167.38	12282.11	53731.13	12757.04	28580.1	3396.97	11903.22	50990.32	25352.93	40318.77	19395.43	21640.3	32443.72	11535.01	12885.5	8232.73	39049.56	9954.02	12097.19	6458.26	8387.08	43149.76	8452.55	2259.57	41911.48	6817.73	5033.77	3671.93	16891.56	3711.78
molecular chaperone Hsp33	K04083	23299.5	13126.45	19556.95	14321.37	21144.9	15111.26	5551.41	23224.54	21236.67	20384.79	18911.69	24301.83	23042.08	16900.36	23885.46	23989.78	5696.14	26160.39	21347.23	8130.26	17347.05	19403.68	21367.98	24912.59	10050.31	17753.14	20388.69	14071.59	20860.26	17768.74	23847.89	25113.82	28169.05	12702.79	23963.18	22884.61	20584.56	19433.98	16668.99	25764.75	29443.38	16962	25258.72	23364.31	7895.71	15220.13	27131.6
oligopeptide transport system permease protein	K15581	21474.7	12122.88	19784.53	18589.43	23865.58	14560.44	7744.24	23267.63	21906.09	18254.52	18826.39	27416.58	24006.46	17895.62	24301.79	22155.04	10082.64	24394.98	14459.73	14619.47	14641.84	17151.51	15255.61	23986.16	10024.15	18991.56	20350.44	17370.46	19249.21	20947.09	28595.23	24501.29	25164.58	17343.21	24332.11	22384.44	20841.14	19690.75	13759.31	24027.31	27489.46	16927.68	20925.8	19029	8333.38	19701.72	26546.52
isocitrate dehydrogenase [EC:1.1.1.42]	K00031	23569.61	12733.49	22969.45	16153.51	23178.84	14680.4	9544.39	22945.02	18483.39	20907.36	20089.79	28538.72	21436.9	22662.06	22897.89	23495.03	7128.53	26223.12	20816.82	11792.13	17996.08	17142.1	22411.89	24562.4	8732.27	16792.25	4564.11	12981.46	18410.76	18078.86	23337.23	26807.22	26854.85	13632.73	25154.94	22643.88	20457.56	18418.43	17285.04	21582.16	29284.8	14835.52	24461	24811.12	6372.11	22510.27	26574.53
ribonucrease Y [EC:3.1.-.-]	K18682	24485.59	5878.13	23461.05	16067.63	21222.55	12022.62	5989.05	24484.04	19875.52	22792.3	22210.32	23835.96	23577.54	20763.27	25990.35	26480.03	3088.35	25685.89	27130.84	6451.53	15149.76	18470.64	22704.88	26212.77	5019.49	16046.5	22183.83	11356.47	22417.14	18053.83	23557.37	24169.48	26675.9	12532.61	25118.14	19922	22094.57	22904.31	11441.28	26174.75	29118.75	13856.16	26304.62	21849.43	8429.73	16167.73	26933.64
uncharacterized protein	K07030	25143.12	5403.64	20322.8	16250.59	21791.43	11930.16	5467.22	24894.45	20371.68	22945.83	22118.66	25131.57	22805.55	16619.71	26145.42	24564.95	2549.23	26944.66	21529.89	5776.19	14709.22	18272.41	22070.91	26206.26	4858.12	16030.32	19147.91	13933.47	21784.96	16305.48	23726.71	25307.16	28372.05	12528.93	25151.68	23400	22732.77	22924.02	14125.49	26525.75	30051.05	13870.29	26554.54	25315.81	8160.4	16900.98	27784.77
septum site-determining protein MinD	K03609	23077.16	12925.16	22779.23	12837.48	21556.66	16651.01	1569.11	22190.94	19659.97	20781.92	18961.6	27108.4	24187.29	16711.04	27017.88	25126.25	3223.61	26094.79	19756.47	7154.72	18698.24	18728.64	21515.44	24698.42	8897.25	17086.07	20216.61	13774.38	25839.44	16853.73	24302.21	25168.75	28168.35	10660.55	29177.72	22329.52	21940.21	19136.93	15631.7	23830.3	29400.45	16117.24	24817.1	24598.71	1946.71	15767.56	26594.71
arsenate reductase (glutaredoxin) [EC:1.20.4.1]	K00537	21333.72	20320.54	15304.79	14051.26	20613.64	15726.45	3609.33	24987.51	21892.28	21356.23	21798.66	21020.06	20226.22	14725.36	22431.77	21595.45	9189.4	27460.76	18573.34	9335.67	14080.72	18190.15	21197.66	25355.65	16154.95	18365.4	24586.18	14525.83	15817.1	21377.48	24106.55	24006.06	28870	12992.81	19008.05	22884.27	19017.22	22131.13	20059.91	24845.73	29084.23	19563.03	24474.55	23394.23	3493.27	15538.13	26238.41
phosphoribosyl-AMP cyclohydrolase / phosphoribosyl-ATP pyrophosphohydrolase [EC:3.5.4.19 3.6.1.31]	K11755	26487.51	12867.59	21878.57	13086.63	22165.59	14913.15	3397.61	25777.78	17546.56	24031.41	25318.49	25414.37	24380.65	17920.33	28870.31	24792.16	3180.73	28385.77	26001.67	3597.76	15634.39	11367.45	23778.53	26158.2	8813.45	14575.83	4402.86	14430.18	17903.35	19732.23	24294.03	25066.35	28184.25	9741.81	26343.33	22802.18	23745.26	25419.57	17113.59	22963.73	30037.15	10230.04	27642.93	26881.15	1595.29	17173.39	27595.83
putative hydrolase	K04477	29807.71	11354.23	15600.15	12549.41	17255.14	11560.13	1541.86	23543.29	22519.46	16940.82	22527.12	24524.53	21246.27	14070.2	23916.96	21560.58	2819.48	41190.84	19677.44	5005.13	10798.04	23341.01	23572.79	24621.37	8989.57	20700.82	1538.94	10099.25	11856.36	21917.16	23507.08	26453.73	35496.47	11441.56	18561.49	23036.25	19071.71	23604.93	22918.6	27398.8	52770.4	18587.64	18902.51	26218.4	2212.61	12266.98	33791.01
putative aldouronate transport system permease protein	K17319	24871.71	3998.44	17681.67	10766.39	19575.77	11792.67	5408	23052.59	19177.82	18934.38	18225.66	29427.3	24440.85	9480.87	27498.18	21881.33	4903.36	35809.8	19736.47	9362.98	14963.25	29622.63	24038.54	24452	2307.22	18546.73	37.83	7541.24	28072.52	17308.11	28638.84	24292.83	24175.1	15503.68	30226.49	19792.9	24533.67	22131.54	16396.96	20879.8	49087.54	21704.62	23978.5	23737.37	3104.07	11773.82	27431.96
thymidylate synthase [EC:2.1.1.45]	K00560	23135.99	11817.99	21541.52	20115.23	17122.01	14499.72	11989.27	19577.14	17535.49	15402.92	20203.19	27432.32	16153.75	23630.7	24057.63	22450.92	10153.19	26833.55	25809.26	14671.39	13976.55	18838.07	16294.57	23273.96	11196.95	17512.31	23619.94	18152.12	19034.85	19288.19	14715.52	24198.53	20694.68	16349.37	21305.55	25439.75	18513.7	18684.5	18001.25	24690.47	28864.83	15355.38	22860.05	19679.45	8608.96	21782.52	25096.72
geranylgeranyl diphosphate synthase, type II [EC:2.5.1.1 2.5.1.10 2.5.1.29]	K13789	23293.59	6055.8	23304.05	14375.96	21550.55	11762.79	4990.05	22957.54	19757.85	20385.3	19217.82	24383.46	23690.37	21355.77	23732.68	26140.86	3085.35	25820.22	27050.84	6440.53	18718.09	18391.14	22463.38	24977.6	4904.32	15953.75	22208.33	13774.72	22465.56	16806.08	23234.2	25197.48	27805.9	12521.36	24445.97	22879	20671.07	19630.14	14501.53	25736.75	29451.25	13577.16	25551.62	23385.93	7905.23	15425.06	27167.64
hydroxyethylthiazole kinase [EC:2.7.1.50]	K00878	23749.8	12131.32	20638.15	16116.92	19999.14	15253.12	10857.94	21734.8	18368.31	19472.18	22416.45	27482.65	17559.13	13274.76	24399.8	23053.34	7145.77	27493.44	19533.65	12658.05	16131.6	19398.73	20791.81	25018.13	8960.58	16974.23	4415.02	19167.17	20401.22	18241.14	17561.37	26322.73	28421.48	15460.72	23574.42	25430.54	19118.45	20515.87	16800.47	23764.97	29393.86	16804.18	25103.93	24368.44	3119.72	23397.45	25985.02
DNA mismatch repair protein MutS2	K07456	23293.59	5936.13	23282.05	14375.63	21549.55	11752.12	4989.05	22827.54	19755.52	20330.3	19095.82	24380.46	23677.04	21340.77	23731.35	26140.53	3080.35	25816.89	26951.84	6443.53	18177.26	18386.14	22453.38	24974.27	4944.99	15943.75	22101.33	13762.72	22451.89	16845.08	23226.87	25202.48	27794.9	12498.36	24436.64	22879	20671.07	19625.81	14458.53	25736.75	29447.25	13575.16	25537.62	23380.93	7905.23	15344.73	27164.64
ATP phosphoribosyltransferase regulatory subunit	K02502	26668.4	5362.2	21152.3	11788.82	24877.57	11478.6	8559.95	25855.5	18642.9	23839.77	22946.23	26064.65	26818.82	18256.9	27855.17	24716.61	646.5	26945.23	20885.45	4744.73	16666.92	15279.85	22587.55	26627.4	4478.63	15335.58	342	14075.31	20486.55	16608.23	29926.06	26052.1	28060.3	11189.85	26937.9	22864.1	24874.47	24585.1	13415.02	22936.27	30118.52	12144.7	26453.07	26283.23	6016.05	16110.21	28318.08
DeoR family transcriptional regulator, fructose operon transcriptional repressor	K03436	25147.78	4427.81	18405.59	16209.96	18570.97	10573.22	2309.48	23004.59	18996.73	19960.21	21464.18	24952.43	20647.67	16199.37	25501.24	23834.23	3614.93	27189.66	18060.46	8149.1	13885.69	22115.91	21732.71	25916.21	6498.38	24227.93	19294.54	15301.04	17733.61	25473.08	23234.64	24929.84	21317.57	17081.15	23356.8	23212.07	22733.96	21805.85	14769.69	26119.98	29739.6	17187.61	24633.13	22289.78	11776.5	16177.28	27006.82
alginate O-acetyltransferase complex protein AlgI	K19294	20100.95	5800.78	20434.25	12461.22	25083.02	12037.75	116.25	27224.85	21289.98	27248.62	18467.08	27102.55	26235.17	10892.87	27880.17	31194.83	27.7	24294.88	19162.47	6894.66	14733.57	31494.62	28401.95	35224.5	1811.9	13554	2913	4883.01	28351.09	13578.13	26837.53	33229.75	19223.85	10781.1	27805.58	21377.07	22870.92	23050.13	8976.78	21398.97	27805.87	25883.95	31973.75	23250.21	2163.4	17988.08	22469.38
transcription termination factor Rho	K03628	23111.09	11235.48	22853.82	19232.07	16861	14276.46	7918.61	20305.95	17642.3	17976.17	20530.4	27303.12	16904.98	20423.33	24185.8	23202.66	9532.73	26748.52	22358.42	13358.23	15082.37	18974.54	16497.7	23498.7	9333.61	17111.58	23335.52	18668.84	16569.41	18606.3	15596.52	24712.77	27606.83	16434.06	22304.9	24978.18	18184.01	19299.71	18134.09	23798.56	28964.15	16163.43	22778.69	22369.73	3159.71	21807.3	25230.08
molecular chaperone HtpG	K04079	24022.26	12955.69	23506.62	11075.61	21026.44	14418.57	2154.11	24823.03	20712.47	23332.37	22089.77	23648.22	24096.38	18165.6	26003.54	25980.19	2741.73	25938.75	27807.49	5298.56	17031.92	19646.27	22842.78	25963.53	9529.45	17495	7336.36	11499.43	20750.61	20704.16	24047.53	23964.6	26969.1	11459.41	24947.51	19365.85	21142.81	22624	13468.2	26005.23	29051.35	16929.44	25762.55	21777.23	1741.04	15195.37	26359.08
CarD family transcriptional regulator	K07736	24820.65	4985.64	22583.08	17238.09	22889.95	11703.31	6416.58	23055.67	19856.75	22366.72	22761.64	29364.75	21309.77	14342.86	25343	23663.5	4477.5	27160.25	19813.5	10255.47	14591.26	22363.09	21553.6	26420.97	3861.17	14834.5	69.33	12832.14	21930.13	14193.19	23337.83	27288.02	28441.98	14714.5	25484.31	21980.67	21769.92	23218.48	13043.55	24292.97	29553.17	17594.81	24796.17	24668.61	2394.17	24283.08	26774.08
tripeptide aminopeptidase [EC:3.4.11.4]	K01258	20502.8	12107.45	18607.28	14521.6	16565.52	15247.61	6525.41	22117.5	19850.34	17427.93	18310.18	21703.14	22104.57	22264.42	23979.64	22221.95	6742.93	23790.13	31661.09	9809.67	15257.43	22911.5	21878.29	23677.69	8389.39	18494.44	23718.15	15223.29	19710.28	20881.84	22985.14	23270.31	25464.9	12849.47	21791.61	21124.78	20481.86	21703.76	17263.45	20484.58	27937.33	19211.6	22592.3	22965.01	8952.79	15087.84	19693.97
uncharacterized protein	K06950	15306.6	19777.29	24020.07	27253.36	21992	17473.32	20490.82	19945.89	19322.84	18748.2	19320.24	25117.49	19793.63	28366.65	18151.28	23452.54	17895.1	11922	20100.54	25519.94	13069.11	15087.47	13790.04	23476.44	13921.9	17074.51	42529.53	13626	14462.43	18916.21	21336.42	23296.45	11677.83	23373.66	16189	18660.97	17277.62	19196.35	13218.07	18942.15	4603.94	19494.51	19983.5	12880.94	9713.29	31743.47	17108.94
Na+-translocating ferredoxin:NAD+ oxidoreductase subunit A	K03617	24376.26	12984.15	24200.32	9310.25	24623.17	14358.96	1224.61	25130.86	20552.31	21330.16	19950.07	25321.12	29220.15	19070.33	25847.14	25215.16	2662.73	26056.02	23602.42	4175.56	12843.22	13860.54	22885.95	24967.2	9009.28	17268.66	1423.19	13874.76	19151.31	18847.89	30369.86	26138.6	27984	10791.14	25831.08	22327.18	22245.51	21314.3	16441.51	24829.9	29401.65	12180.27	25377.85	24467.73	1539.54	14667.14	27530.08
Na+-translocating ferredoxin:NAD+ oxidoreductase subunit E	K03613	24369.26	12991.82	24192.32	9310.25	24632.17	14440.63	1223.61	25139.86	20592.31	20524.16	19942.07	25308.12	29116.15	19039.33	25848.14	25146.16	2659.73	26056.02	23593.42	4172.23	12840.22	13860.54	22904.95	24972.2	8978.95	17267.33	1422.19	13874.43	19137.64	18811.56	30345.53	26137.6	27981	10791.14	25840.08	22326.85	22380.51	21290.3	16403.17	24820.9	29400.65	12181.27	25546.85	24473.73	1539.54	14818.14	27488.08
phosphinothricin acetyltransferase [EC:2.3.1.183]	K03823	23362.8	13070.04	20897.87	21335.07	21106.18	12443.71	11397.96	19968.65	19134.31	20015.07	22719.4	24587.98	21209.73	20543.56	16693.29	14546.39	8811.46	26663.6	20910.41	13794.94	21249.75	16957.26	20560.53	17814.3	11735.98	18968.01	23756.99	19033.85	15158.88	19052.04	21990.59	18270.32	21899.85	15019.41	18429.2	20932.03	19518.52	20648.49	16624.99	21064.26	29624.13	15317.44	19857.77	22783.76	7551.21	22365.05	26519.25
glycyl-tRNA synthetase [EC:6.1.1.14]	K01880	23553.63	5351.76	25709.92	15429.98	23426.28	11270.45	6204	23013.11	18228.98	19916.95	20623.29	28703.19	23044.53	18891.5	24128.76	25158.74	4454.32	26040.7	21887.75	10065.67	14774.04	17083.52	22215.96	25054.95	3641.93	17326.43	3162.41	18033.89	19741.47	15959.04	22813.68	26986.69	27501.58	14966.03	25382.02	24963.07	20025.97	19219.67	14055.5	24740.73	29301.57	12305.64	25136.84	23990.73	2176.4	22943.9	27121.5
threonine aldolase [EC:4.1.2.48]	K01620	23417.06	12317.04	20658.23	15143.26	22342.99	14999.55	10997.44	23608.6	17232.66	17505.38	22775.56	26831.99	20718.48	16621.63	24687.72	23186.75	7076.03	26229.14	26271.45	11428.57	20143.98	14930.92	21947.83	25151.2	8663.8	19155.5	4585.94	15843.58	19257.94	19037.18	21101.33	25884.94	20081.23	14711.38	23860.62	21932.12	19714.01	21660.33	13167.64	24738.43	27888.95	12149.9	24848.85	19979.85	2591.31	23367.14	24652.53
uracil-DNA glycosylase [EC:3.2.2.27]	K03648	21562.63	11445.71	21484.99	18378.1	16538.03	14159.93	10550.91	18838.06	18759.01	16146.88	17534.52	26813.01	17037.34	20910.31	21815.09	23832.05	9611.38	25833.3	21776.73	14680.43	16147.5	20061.24	16562.26	22699.66	10002.85	20058.17	23502.02	18619.42	15637.05	20082.34	15006.54	24417.63	21314.73	18284.72	21060.98	25455.11	16951.16	16423.78	17660.86	25318.07	28210.58	16855.56	22304.09	19992.05	8386.04	20784.26	24887.84
V/A-type H+/Na+-transporting ATPase subunit B	K02118	27710.67	5592.98	20129.25	11542.86	23635.11	8893.25	906.75	25396.03	17559.89	20932.83	20275.79	24170.99	23701.4	18103.43	29089.51	32099.96	2452.02	27107.33	20898.97	3519.54	13272.32	19230.06	23604.28	33236.08	4865.71	17391.5	56.58	13822.04	16650.41	17872.82	23680.04	34778.05	28058.15	13572.37	21296.24	27542.97	18536.19	21212.57	15546.4	24648.14	30629.77	11882.53	29760.74	23081.1	2147.71	15435.44	27969.05
uncharacterized protein	K07742	23432.62	5579.14	19958.8	14382.16	21744.43	11500.16	5021.22	23900.95	19846.18	22234.16	19231.66	24429.57	22711.55	16552.54	23868.92	24360.95	3087.73	25829.16	21263.22	6374.19	18588.72	18289.41	21749.91	25068.76	4817.62	16023.82	19142.41	14138.97	22032.26	16272.48	23442.71	25238.66	27865.05	12528.43	24869.48	22940	20762.27	19589.52	14139.49	25888.25	29471.55	13653.79	26212.54	24824.81	8088.9	15255.48	27147.27
V/A-type H+/Na+-transporting ATPase subunit I	K02123	27710.67	5592.98	20104.25	11542.86	23634.11	8891.25	906.75	25395.78	17558.89	20928.83	20267.79	24169.99	23694.4	18100.43	29089.01	32099.96	2452.02	27107.33	20796.97	3515.54	13242.57	19226.06	23594.53	33231.08	4821.71	17391.5	56.58	13811.04	16643.41	17843.82	23679.04	34779.05	28047.15	13567.37	21288.24	27542.97	18536.19	21212.57	15490.4	24648.14	30625.77	11881.53	29758.74	23076.1	2147.71	15435.44	27966.05
V/A-type H+/Na+-transporting ATPase subunit D	K02120	27710.67	5592.98	20079.25	11542.86	23633.11	8888.25	906.75	25394.03	17557.89	20926.83	20259.79	24164.99	23688.4	18041.43	29087.51	32094.96	2452.02	27107.33	20687.97	3502.54	13210.32	19222.06	23584.28	33234.08	4777.71	17391.5	56.58	13800.04	16635.41	17809.82	23678.04	34778.05	28036.15	13562.37	21280.24	27542.97	18536.19	21212.57	15434.4	24648.14	30621.77	11880.53	29756.74	23071.1	2147.71	15435.44	27963.05
V/A-type H+/Na+-transporting ATPase subunit K	K02124	27710.67	5592.98	20079.25	11542.86	23633.11	8888.25	906.75	25394.03	17557.89	20925.83	20259.79	24164.99	23687.4	18041.43	29087.51	32094.96	2452.02	27107.33	20687.97	3502.54	13210.32	19222.06	23584.28	33230.08	4777.71	17391.5	56.58	13800.04	16635.41	17809.82	23678.04	34778.05	28036.15	13562.37	21280.24	27542.97	18536.19	21212.57	15434.4	24648.14	30621.77	11880.53	29758.74	23071.1	2147.71	15435.44	27963.05
redox-sensing transcriptional repressor	K01926	23321.79	5932.21	20565.22	14389.11	21462.88	11632.65	4920.05	22829.79	19922.02	20359.8	19012.03	24360.54	24455.79	21296.1	23700.85	24430.91	4926.35	25782.72	22123.68	5651.36	12771.09	17752.39	22364.38	25011.22	5253.79	15671.58	19248.33	13612.55	21027.76	15745.16	23264.2	25213.31	27797.9	13745.69	24437.44	22888.66	20657.87	19688.56	15139.7	25842.75	29440	14125.91	25496.27	23389.93	7987.23	15307.43	27158.14
NADH-quinone oxidoreductase subunit E [EC:7.1.1.2]	K00334	27421.06	12511.46	16353.82	12122.54	20054.5	12494.9	875.61	24998.54	22009.66	15622.41	21841.23	23478.4	22150.5	13456.73	21714.82	21760.36	2706.53	39231.05	19277.12	3377.24	10452.93	17341.01	28521.1	24326.58	8018.43	20213.65	4372.19	7080.8	15356.63	19985.24	24413.79	26607.6	32621.53	10871.96	19852.43	20056.95	17941.39	20546.41	18082.65	27066.37	51493.7	14287.87	24732.27	23734.58	1844.81	12585.84	33776.53
putative transcriptional regulator	K07727	21813.64	5398.5	23712.41	8901.99	29789.73	12918.94	6747.98	27858.71	18779.97	24337.76	17805.53	25945.94	31342.97	21092.96	28937.96	32860.95	7338.92	13397.62	23216.69	12190.48	15917.23	11746.25	17394.17	32963.3	5117.36	11167.26	2985.75	11739.29	22077.64	11888.91	30834.2	33011.02	21051.93	21522.03	28592.17	24317.19	24477.56	23021.01	9525.19	22849.35	6620.27	9859.56	26249.95	22665.57	7479.25	17441.92	20506.45
threonylcarbamoyladenosine tRNA methylthiotransferase MtaB [EC:2.8.4.5]	K18707	24672.55	5516.35	24015.83	11224.14	21996.37	11011.87	2045.75	24792.77	19595.32	23341.03	22221.37	24901.86	23870.78	17316.17	26280.43	26392.16	590.82	26892.28	27231.75	3949	15236.14	18387.77	23067.21	26088.53	3723.76	15523.01	3028.08	13967.81	21874.34	17227.63	23709.52	25273.94	28418.5	10478.78	25546.41	22361.24	21865.72	22832.42	13879.34	26441.57	30035.82	13568.73	26531.17	25257.23	1977.23	16072.49	27042.75
aspartyl-tRNA(Asn)/glutamyl-tRNA(Gln) amidotransferase subunit A [EC:6.3.5.6 6.3.5.7]	K02433	24036.88	4806.78	21397.7	21914.09	18744.22	11410.37	10912.41	22039.06	17538.35	17876.71	21268.1	28958.45	18264.75	17457	24707.9	23084.78	8597.13	26674.78	20181.42	11061.58	20889.98	11531.71	16200.36	23659.76	5635.41	17721.18	19490.12	12965.74	15820.66	15451.93	17262.07	24795.08	27625.7	16915.47	23350.73	22696.24	20448.81	19782.35	14809.78	24076.78	29937.35	7769.42	23886.48	24170.1	8588.67	22269.04	27071.72
23S rRNA pseudouridine955/2504/2580 synthase [EC:5.4.99.24]	K06179	24434.71	12608.5	20272.14	9086.53	24432.81	14036.59	1088.11	24094.27	19478.64	21201.77	19888.81	25410.07	26734.74	14237.11	25705.21	24986.17	2668.61	26053.54	17943.22	4945.39	17443.94	18131.06	21697.06	25271.27	8993.41	16995.15	1310.94	13572.43	24388.09	17305.38	29970.21	25876.87	27856.4	10679.3	25636.17	22320.19	22032.96	20898.26	15652.14	22169.07	29315.7	14625.07	25003.02	24308.61	1153.46	14429.81	27371.96
uncharacterized protein	K07089	20072.75	19091.66	15149.28	16960.23	21950.23	15756.3	3344.16	28466.94	18479.52	17186.1	20157.59	25911.03	22918.07	16293.25	26883.74	24317.87	7479.22	24068.97	24105.07	8802.17	12203.95	17689.89	20927.25	29970.22	12337.58	18415.77	578.87	6617.44	14346.89	24283.75	29524.24	30963.59	23509.56	13191.89	19935.53	19600.04	19885.89	23583.47	17657.59	14591.09	26728.76	19391.12	18600.97	21115.02	7626.34	21978.16	19232.91
ribokinase [EC:2.7.1.15]	K00852	21127.51	11930.39	18376.71	18180.12	19930.01	12950.96	20420.05	21705.85	18300.04	18020.31	17610.4	24892.72	17945.78	23375.36	25573.44	29418.13	11443.3	15168.38	14022.97	24131.26	21210.95	19074.63	9946.08	29974.7	10885.48	13546.76	21572.76	16225.67	15860.57	15153.95	17468.59	32012.96	22139.16	25496.85	17241.59	26893.93	15970.52	20142.23	16385.1	21512.31	7204.64	16267.82	18930.86	20384.23	3010.94	23542.49	18703.53
aspartyl-tRNA(Asn)/glutamyl-tRNA(Gln) amidotransferase subunit B [EC:6.3.5.6 6.3.5.7]	K02434	24042.17	4564.86	21339.88	21907.27	18742.08	11407.08	10910.3	21998.94	17553.53	17751.71	21254.24	28923.02	17805.88	17420	24593.25	22962.78	7546.53	26672.61	20196.42	11064.2	19874.81	11522.79	16158.79	23381.76	4391.89	17659.49	19224.41	13046.62	15813.51	15314.68	17274.51	24795.08	27683.53	17048	23273.56	22697.1	20403.52	19762.39	14874.54	24086.78	29968.35	7771.17	23637.46	24146.43	8582.67	22280.89	26990.72
pyruvate, orthophosphate dikinase [EC:2.7.9.1]	K01006	24745.55	5379.35	24102.17	11527.3	21938.7	10963.37	1731.25	25002.77	19644.65	23510.37	22342.04	24981.19	23955.11	17350.67	26285.26	26008.82	87.82	26884.61	23695.42	3406.5	13461.3	17873.77	23013.21	26164.86	4343.09	15710.34	370.08	13871.64	20132.68	17831.29	23674.01	25237.77	28463.5	11114.61	25566.74	22417.4	21907.22	22973.25	14035.01	26606.07	30022.32	13697.73	26584.67	25284.23	2302.73	16099.82	27060.75
glutamate N-acetyltransferase / amino-acid N-acetyltransferase [EC:2.3.1.35 2.3.1.1]	K00620	24214.4	4876.28	21783.38	17895.3	20394.82	11084.38	10365.28	21764.95	16398.56	20149.27	22556.28	28178.15	16796.87	16915.73	24422.75	23068.11	4539	27222.7	20151.48	10531.4	18303.24	15819.68	21410.88	25376.59	4018.8	17407.25	251.75	18537.64	17110.12	15433.17	16595.39	26031.88	27900.63	15134.02	23792.76	25479.96	20225.22	20164.29	13876.52	23024.85	30044.85	11995.89	25737.32	24688.73	6513.22	23926.1	26910.72
nicotinate-nucleotide pyrophosphorylase (carboxylating) [EC:2.4.2.19]	K00767	22472.43	12353.82	24076.4	16963.35	16800.09	13424.72	10129.11	20709.45	18573.47	18006.83	20939.57	28029.12	17605.48	24241.66	23452.47	23866.16	3669.23	27053.77	21470.42	12058.73	16183.3	18790.37	21484.03	24214.53	8764.12	14959.5	4542.61	9585.76	16283.43	18086.39	16954.03	26083.6	27809.33	15280.98	22316.44	19505.85	18643.93	19851.22	16389.5	23334.73	29978.65	16037.52	23851.85	22605.06	2068.71	23173.47	25518.08
2-dehydropantoate 2-reductase [EC:1.1.1.169]	K00077	22560.42	19218.31	17386.35	14424.27	17851.47	18530.46	6870.6	21023.14	16293.68	15217.2	20855.95	22674.6	15757.3	17388.39	23637.93	20866.42	14654.81	27438.93	24172.61	7813.16	11848.52	12292.15	21652.73	23691.12	14893.24	20487.69	24799.1	17477.74	14468.23	20309.37	16996.8	23271.28	20269.89	14639.65	20359.15	25310.13	18928.28	18502.98	20030.66	20887.02	28846.21	13040.5	20755.21	21696.98	7486.53	15536.88	24965.53
ribosome biogenesis GTPase A	K14540	23261.79	5571.31	19520.63	14262.33	21253.1	11441.33	4989.05	22781.95	19722.35	19817.99	18857.49	24360.07	22462.88	16499.37	23671.42	24320.95	3079.23	25808.99	21248.89	6339.86	14576.64	18226.91	21344.74	24950.59	4815.29	15926.82	19085.08	13708.47	21995.59	15121.48	23182.38	25181.16	27762.05	12495.43	23946.48	22878	20579.27	19408.27	13694.66	25717.42	29440.05	13571.46	25246.04	23364.31	7891.9	15209.65	27133.27
uncharacterized protein	K09787	23261.29	5611.62	19518.13	14262.45	21252.1	11441.56	4989.05	22781.95	19721.43	19811.99	18856.49	24360.07	22462.38	16491.37	23662.42	24235.95	3079.23	25808.99	21247.89	6338.82	14457.14	18227.33	21344.74	24950.59	4786.29	15924.57	19085.08	13707.3	22002.3	15084.81	23182.38	25179.16	27761.55	12490.68	23934.48	22878	20578.77	19406.92	13676.91	25717.42	29440.05	13572.11	25242.37	23364.39	7879.4	15207.65	27133.27
ribonuclease III family protein [EC:3.1.26.-]	K11145	23261.79	5571.31	19519.63	14261.93	21251.77	11441	4989.05	22776.62	19714.68	19811.99	18855.16	24360.07	22462.88	16491.37	23662.09	24310.95	3077.23	25808.99	21247.89	6329.52	14457.31	18226.24	21344.07	24949.59	4783.96	15926.49	19084.75	13703.47	21820.79	15083.15	23181.05	25179.16	27761.05	12495.1	23934.68	22877	20579.27	19405.94	13688.99	25716.75	29440.05	13571.13	25243.2	23364.31	7889.9	15207.65	27133.27
aspartyl-tRNA(Asn)/glutamyl-tRNA(Gln) amidotransferase subunit C [EC:6.3.5.6 6.3.5.7]	K02435	24014.17	4563.86	21329.88	21802.27	18720.08	11360.08	10910.3	21784.94	17484.53	17648.71	21216.24	28773.02	17796.88	17309	24528.25	22924.28	7529.53	26649.61	20131.42	11041.7	19643.81	11439.29	16144.79	23364.76	3945.89	17558.49	19224.41	12937.62	15562.51	14534.68	17207.51	24766.08	27604.53	16305	23258.56	22690.1	20400.52	19680.39	14301.04	24068.78	29822.35	7763.67	23466.46	24087.43	8556.67	22263.89	26980.72
ATP-dependent helicase/nuclease subunit A [EC:3.1.-.- 3.6.4.12]	K16898	23260.29	5571.56	19545.13	14301.93	21251.77	11442	4985.3	22751.87	19718.18	19808.49	18859.66	24360.07	22468.88	16503.37	23669.09	24250.45	3078.23	25806.99	20198.14	6294.02	15240.56	18218.24	21334.82	24950.59	4729.96	15677.49	19084.75	13713.97	21823.79	15127.65	23216.05	25177.16	27769.55	12500.6	23949.68	22874	20577.27	19409.94	13741.99	25713.75	29510.55	13561.38	25239.2	23369.31	7881.65	15212.15	27136.27
3-oxoacyl-[acyl-carrier-protein] synthase III [EC:2.3.1.180]	K00648	19007.13	13002.08	22025.12	15716.72	20434.5	15332.14	6573	21606.7	17722.5	22286.12	18312.36	20996.45	24016.02	29531.03	23420.84	25497.56	5816.38	12483.25	30647.24	9233.25	19419.71	16541.3	16367.42	24387.18	10344.34	12682.73	45483.69	12708.09	22847.38	17898.56	22163.5	22018.37	19787.08	11605.65	22859.52	19398.31	20754.55	20331.6	12351.23	22116.98	5500.61	15842.56	24350.65	19063.55	9151.78	17184.88	17995.73
D-alanyl-D-alanine carboxypeptidase [EC:3.4.16.4]	K01286	24009.49	5186.53	13758.01	15276.85	16781.71	8393.68	1037.8	22420.31	20583.34	18315.48	18157.15	23024.3	16966.49	7972.36	18924	19015.99	177.1	37757.85	16086.99	6097.52	16670.89	33067.25	27937.1	25153.35	3256.44	21735.91	59.34	15305.19	16477.03	19201.75	16844.46	25414.01	33248.25	12012.61	17697.21	25283.84	17858.39	18853.49	19621.54	23741.1	51442.75	24329.69	19608	25844.08	12027.41	13342.05	28551.95
tRNA (adenine22-N1)-methyltransferase [EC:2.1.1.217]	K06967	23260.29	5571.06	19519.63	14261.43	21252.1	11441.33	4988.8	22752.95	19722.35	19811.99	18855.49	24360.07	22462.88	16491.37	23662.42	24220.95	3079.23	25806.99	20060.14	6304.36	14518.64	18217.41	21326.74	24950.59	4635.29	15699.82	19085.08	13705.47	21818.79	15032.48	23181.38	25179.16	27760.05	12495.43	23934.68	22878	20579.27	19406.27	13677.66	25717.42	29439.05	13570.21	25238.87	23364.31	7891.65	15207.65	27133.27
cob(I)alamin adenosyltransferase [EC:2.5.1.17]	K19221	24092.91	12976.12	20003.22	10911.38	20889.58	14622.51	2503.36	22781.31	18151.22	20367.67	21413.35	24865.07	22202.12	13497.54	25131.96	24328.67	4757.53	27256.54	24887.39	5426.25	20571.08	17852.81	21874.44	25233.17	9029.96	17116.94	1596.82	8247.25	24003.07	17118.9	23511.97	24949.67	27796.27	10518.8	24367.94	19510.19	21347.46	22119.93	15746.79	22371.8	29257.2	14465.49	24697.18	23584.38	1694.46	15900.1	26200.96
ribosomal protein S12 methylthiotransferase [EC:2.8.4.4]	K14441	24303.76	5721.24	24084.32	11139.08	21671.18	11007.64	1422.36	23841.95	18392.3	22762	21870.23	24833.29	23869.98	17368.84	25108.97	26098.49	1639.06	26884.02	26871.33	3963.72	18982.81	17166.2	23069.86	25669.86	4464.78	15318.33	4395.03	8450.93	21843.48	17099.23	23400.7	25221.94	28246.67	9885.81	25442.91	19535.52	21575.01	22753.13	14030.34	23402.9	30016.82	12688.69	25832.68	25257.9	1896.12	15827.97	26335.75
hydroxylamine reductase [EC:1.7.99.1]	K05601	21907.71	13124.45	23182.57	9015.25	19482.05	14041.71	1270.86	20755.16	24293.88	26242.04	17779.82	22577.67	22882.88	16494.06	16198.07	18411.73	3198.43	25761.74	25820.05	7475.1	15537.2	31572.91	21409.55	18278.7	9419.35	15667.73	4397.19	8693.2	25752.01	19623.44	23958.7	17175.15	28606.35	11129.24	24326.1	15292.58	19127.59	18525.62	17383.29	27463.03	29385.68	28623.87	23669.45	24225.7	2021.44	12563.56	25719.3
membrane protein	K07058	20942.31	19890.4	20669.85	14402.3	16636.56	17071.59	5771.94	18070.09	19815.83	16388.52	15620.4	22757.49	17045.7	19802.17	20665.27	23591.04	8542.67	25878.93	21085.96	11370.82	21908.04	21058.84	16666.31	21716.32	15149.2	17232.39	24716.55	9184.59	20281.71	20335.95	15453.73	22513.45	21757.2	16027.59	20795.87	20019.17	16341.99	15950.85	19851.46	22579	28833.24	18982.68	22130.32	19598.33	7757.85	11985.42	24328.19
stage II sporulation protein D	K06381	20808.95	6111.53	17844.58	8259.04	23287.69	12359.75	690.75	26108.85	16309.98	18451.12	18605.24	23339.47	23994.92	11370.04	28383.67	30256.08	50.7	24307.05	22274.63	4800.49	20368.99	19326.87	26767.7	32273.75	2188.23	15897.75	9	14001.26	25699.14	15491.3	24225.03	33067.42	31986.85	11056.52	25472.55	25276.74	19518.42	21180.05	13679.7	18534.97	27585.62	13392.2	26902.25	25675.71	1851.9	17910.41	20388.88
phosphomethylpyrimidine synthase [EC:4.1.99.17]	K03147	23034.69	11233.48	20069.48	15476.01	19634.64	15486.46	7621.77	21126.12	16036.64	15402.86	22184.49	27392.79	16294.88	18259.46	22975.14	21953.83	11068.23	27474.19	24455.75	11629.73	18034.61	13558.54	21325.26	24021.57	8809.12	18764.67	1507.19	16574.86	15131.12	18634.36	16772.2	25882.51	20832.93	15291.98	22262.14	24622.02	18812.34	19450.55	17492.04	22080.76	29076.15	11057.1	23863.02	22894.7	2820.21	23297.47	25051.08
DNA repair protein SbcD/Mre11	K03547	22566.59	11950.4	15452.87	13196.73	18539.09	11967.16	5499.93	22126.44	20184.03	18504.25	18518.99	21218.89	21110.97	20292.44	20030.49	22924.01	5658.33	25915.66	22230.34	7735.58	17380.05	19929.7	21568.2	24020.69	9667.59	17445.48	23371.94	13790.51	15832.26	18900.09	22839.02	24654.98	20900.4	12538.73	17422.36	22792.56	17755.41	18479.94	16724.99	24907.06	29195.78	16668.08	24065.12	20269.93	6787.89	13931.01	26467.77
HPr kinase/phosphorylase [EC:2.7.11.- 2.7.4.-]	K06023	23253.79	5401.98	19516.8	14203.59	21119.43	11248	4522.55	22889.95	19648.68	19816.99	18848.83	24286.4	22429.21	16335.2	23468.25	23766.61	2546.23	25777.65	17582.23	5699.03	13804.3	17588.41	21228.74	24863.42	4765.29	15883.82	19085.08	13491.47	19988.46	15068.81	23053.21	25049.49	27723.55	12490.26	23886.01	22860.33	20515.27	19350.6	13691.99	25705.42	29365.55	13558.46	25114.04	23347.31	7693.9	15155.98	27098.27
quinolinate synthase [EC:2.5.1.72]	K03517	22536.93	11480.32	22640.15	16464.85	15394.34	13191.47	7364.11	20106.95	18137.47	17058.83	21337.07	27824.12	17610.48	19962.66	24281.97	23877.16	3668.73	27037.02	21420.92	11692.23	15768.55	18695.37	21277.03	24152.53	8726.12	14956.5	4406.86	14926.26	15974.18	17971.39	16871.03	25812.1	21364.33	15314.98	22034.44	22265.85	18477.18	19612.22	15962.5	23697.73	29470.65	16056.77	24062.85	21350.06	1997.71	23184.97	25417.08
sortase A [EC:3.4.22.70]	K07284	19690.55	5299.97	22339.8	24452.18	22830.06	12253.49	21018.63	16585.93	15853.49	20760.7	20273.03	27698.4	20299.89	22389.16	17000.84	14817.62	22610.23	11186.6	10641.78	23719.94	13261.1	21047.76	18138.72	18211.43	7683.28	15900.64	19195.41	16271.86	24069.27	12338.95	22518.69	19521.95	11607.48	28713.43	21955.74	17054.78	21310.1	20090.05	12705.06	19788.36	6370.71	16973.49	27756.29	17424.76	8735.82	33884.27	17150.3
glycosyltransferase 2 family protein	K07027	22561.26	12501.05	20847.32	13999.6	17293.59	13294.18	6293.61	20877.26	19000.31	20953.33	18968.2	23440.62	17632.95	18616.16	24316.06	23691.66	6450.73	26627.99	23926.53	6869.22	12872.97	18824.2	16925.95	23444.89	9275.08	15183.95	26368.99	13406.8	17947.96	18394.5	15522.11	22436.71	21591.33	11607.31	21748.66	22319.04	17959.26	18945.18	18019.34	26340.98	29897.48	16149.65	24277.52	21029.48	2402.79	13348.99	25209.72
GntR family transcriptional regulator / MocR family aminotransferase	K00375	26561.34	12649.29	19559.44	8878.54	22022.06	12966.48	1086.19	22113.87	16434.02	20207.77	18058.56	25715.19	23073.68	12908.77	25195.24	24180.67	7705.33	26915.22	20736.05	4248.31	17965.95	14772.32	17657.27	23448.77	12753.4	18320.71	2434.66	16176.45	19313.66	17913.13	21739.89	25236.2	23020.58	10572.62	24639.18	25391.44	19775.33	18488.82	18846.11	22809.07	30527.7	9071.17	30230.55	26784.21	1223.46	12337.34	26529.46
methylated-DNA-[protein]-cysteine S-methyltransferase [EC:2.1.1.63]	K00567	17100	12601.93	16505.4	19437.47	17332.05	12522.98	11741.68	21338.2	17155.27	18081.71	19002.85	22852.29	20150.71	14723.2	20654.72	18958.8	6714.16	23154.8	21419.94	15776.56	18223.75	17985.91	20873.19	22463.84	7760.24	16549.57	23523.27	16336.67	16844.2	21270.84	21305.51	23282.51	23069.33	17119.56	17588.57	20988.68	17154.93	19884.24	18121.46	17131.41	26982.28	16590.96	21248.04	21860.06	4023.61	22912.34	19456.67
manganese-dependent inorganic pyrophosphatase [EC:3.6.1.1]	K15986	23549.29	4104.98	17796.13	14490.26	18482.1	10356.5	5893.55	23763.45	17596.68	17523.49	20748.99	23612.57	17684.21	14507.37	23887.25	22646.95	3079.73	26755.32	20780.89	6692.36	14312.97	18299.91	21427.24	25135.42	4677.62	18094.32	19087.58	14190.47	17099.96	17265.98	20794.71	24970.16	27525.55	13321.43	22014.84	22865.5	21026.77	21326.43	14119.16	26074.42	29096.55	13540.46	24572.87	23174.31	8126.9	16099.65	25213.27
DNA repair protein SbcC/Rad50	K03546	22241.29	12007.98	15876.37	13518.4	18069.59	11774.69	5494.18	22301.94	20497.7	18044.75	18565.19	20264.89	20993.64	19401.94	20171.16	22863.98	5665.33	24667.33	23666.59	7515.08	19177.22	20130.2	21297.2	24242.56	10171.56	15611.48	23371.94	11248.01	15854.49	19237.09	23023.69	23968.98	25774.9	12224.73	17148.03	20243.06	17441.21	18506.61	13882.99	24619.06	28474.78	16944.33	24263.52	17988.43	6794.14	13048.38	26324.77
ribosome-associated protein	K14761	22846.29	12706.82	19536.65	9334.71	21214.97	13995.42	4862.28	21994.27	19458.97	20251.69	18793.73	24241.4	22941.49	12604.44	23642.21	24135.25	3217.61	26083.21	21344.8	5720.89	18317.35	18718.31	21249.65	24540.19	8915.91	14932.9	1503.02	13757.68	21786.46	16117.46	23598.87	25009.95	28054.98	9720.88	23800.45	22353.02	19606.46	19028.43	15551.3	23259.4	29351.45	15965.15	24735.44	23284.44	1895.71	14007.06	26539.71
phosphate acetyltransferase [EC:2.3.1.8]	K00625	22691.04	5330.47	21581.97	14550.61	17552.2	11173.31	5376.55	22402.76	16774.02	17889.02	20849.28	23225.96	16748.35	19703.5	22903.58	24282.04	3064.35	27122.8	22851.93	6918.7	12693.64	16423.22	22772.28	24720.75	4450.99	18387.93	22103.83	8635.17	18816.88	19012.93	16250.57	23878.06	27868.02	13505.77	23348.78	20074.33	19557.49	19947.14	14988.43	24527.98	29397	11647.36	25267.11	23521.7	7741.81	15984.81	24969.89
epoxyqueuosine reductase [EC:1.17.99.6]	K09765	24588.37	5297.92	20435.14	14905.8	21516.67	10385.47	1775.75	23416.98	16043.91	19291.14	21991.86	24769.57	21505.17	20233.11	25899.47	23508.79	2478.03	26875.37	26997.95	3280.7	12050.19	9466.77	22777.39	24872.5	4293.89	13064.67	19002.16	13300.34	15513.59	16413.31	22919.22	24808.2	27624.87	11392.61	24252.63	22825.9	21723.97	21542.43	14463.99	22015.8	30012.57	6035.58	26072.94	24885.63	2166.65	16152.72	26876.13
L-asparaginase [EC:3.5.1.1]	K01424	15206.17	20368.62	21918.74	18486.3	21491.67	16300.13	7224.27	21603.92	19561.5	22011.37	18849.27	21254.81	21599.11	27599.48	19648.31	23955.97	12079.18	11774.91	28046.61	10013.67	17600.74	15296.74	14956.85	24053.08	15457.78	15613.8	25679.2	13674.71	17789.05	20239.07	22351.21	21394.33	18603.6	11836.09	17124.77	18455.95	17766.13	19313.89	12547.61	20374.15	5601.81	19075.26	21738.82	14585.22	8518.32	22441.71	18256.67
methylenetetrahydrofolate reductase (NADPH) [EC:1.5.1.20]	K00297	19960.18	12414.5	26421.37	16558.81	23185.05	15026.42	7734.01	21539.63	16250.79	21723.32	19513.69	27950.72	24182.44	25930.89	23645.81	23212.78	7171.66	13125.61	29533.4	11507.96	15070.8	13773.54	15764.3	24372.17	9557.35	12366.41	4553.19	16584.59	17291.35	14944.72	22734.72	23579.65	19532.48	12906.56	24176.22	22923.95	22831.16	19886.52	11746.07	19443.22	7044.2	14284.02	23429.44	20209.35	7528.06	23825.03	20281.88
UDP-galactopyranose mutase [EC:5.4.99.9]	K01854	24103.01	3761.13	22866.45	20055.35	20025.82	10668.81	10239.26	20954.67	13418.03	14567.08	20009.71	28808.83	18428.02	20115.46	23232.03	22322.5	5071.87	27743.01	19103.56	10894.43	13411.51	9641.13	16859.92	22792.98	4734.48	15020.88	20164.32	15484.06	11452.14	16583.9	18153.02	26125.31	21739.63	14137.88	22318.16	25574.48	20372.98	19646.09	17557.53	21119.98	29864	6062.88	22205.85	24569.4	7753.14	22480.36	25007.32
LL-diaminopimelate aminotransferase [EC:2.6.1.83]	K10206	21479.45	5020.93	24801	12213.5	22423.74	10474.08	1379.75	25023.54	17324.8	19609.46	22210.91	26648.41	23550.33	16377.81	23976.43	24641.24	607.02	27912.58	26525.38	2072.73	19010.59	8443.63	23552.62	25210.51	4147.16	14697.43	2950.75	8386.28	16214.9	17288.79	24330.05	24850.24	29027.47	11069.3	25865.41	20704.64	23233.72	22398.75	14551.52	22761.1	30157.27	7395.8	24449.58	26095.72	1868.63	15854.15	27790.05
GTP cyclohydrolase IA [EC:3.5.4.16]	K01495	22544.93	11307.79	19146.7	16358.4	17050.42	12073.61	11476.41	20734.79	17634.44	16408.07	21671.18	24634.59	14012.08	17462.4	19700.73	22971.04	8278.06	27416.67	18511.21	12460.89	18000.77	18765.71	21283	24230.78	8734.95	16988.16	4666.94	13076.32	11960.35	17568.79	16182.02	25833.98	20922.13	13938.38	17004.17	22598.38	17100.86	19898.21	16383.24	22396.27	28621.88	16116.23	23794.97	21502.13	8563.81	22389.88	24674.67
uncharacterized protein	K08998	23752.92	5382.55	22204.97	14789.57	18917.96	11281.67	1793.72	23179.18	19258.18	21228.72	21309.61	21241.96	20705.15	19981.27	24426.51	25127.78	2582.35	24857.59	23738.14	5139.19	18900.42	17977.64	21564.55	24553.58	4275.9	13385.75	22055.41	5618.39	20449.54	15738.64	22181.37	23370.87	25532.9	11036.36	23099.39	15898.97	19393.9	21977.87	10529.53	24175.16	28788.75	13291.13	21042.21	21031.1	8219.23	15151	24369.42
ABC transport system ATP-binding/permease protein	K15738	20798.8	11739.35	19328.87	12273.17	15057.52	13464.55	5638.16	19829.3	18269.84	14970.27	17514.69	22433.22	16039.41	19662.43	21192.73	23806.2	5702.26	25960.96	24450.6	7873.59	16873.01	19207.74	21340.95	23497.94	9855.85	17468.74	23480.61	13886.84	15679.39	18922.01	16450.22	23543.14	20729.4	12557.39	20444.34	22820.11	17309.36	16285.19	16909.19	25251.41	28397.58	16470.62	23869.8	20082.43	8056.29	14137.55	24514.97
two-component system, response regulator / RNA-binding antiterminator	K07183	22587.58	5058.19	21956.58	15176.6	22337.09	11104.08	5958.75	21685.94	18023.81	19040.06	20034.87	27689.47	21881.96	13244.11	22641.84	24148.08	4966.2	24960.72	19314.8	11045.99	17387.1	17625.37	20878.15	25180.19	3419.4	17290.42	66.83	10151.22	21470.58	14971.53	22704.86	26091.29	26275.98	15397.69	24647.11	19143.91	19206.59	19740.55	10007.46	22253.4	28360.79	12955.36	24204.42	21300.94	2338.07	21764.57	25942.21
heptaprenyl diphosphate synthase [EC:2.5.1.30]	K00805	22763.58	5507.83	19483.92	13047.51	21066.58	10845.83	1866.17	22647.79	18501.89	17847.56	18811.6	24450.3	22632.51	12413.27	23685.75	23701.08	5457.7	25774.27	21256.24	4928.95	12941.26	12098.79	21257.74	24293.71	4904.22	15787.74	19059.66	13705.8	18163.62	15112.21	22950.68	25071.06	27487.65	14696.18	23513.58	23852.59	19717.42	19035.55	14475.81	24887.82	29453.95	8800.37	25213.34	23316.19	2538.65	15266.97	27448.52
ATP-dependent helicase/nuclease subunit B [EC:3.1.-.- 3.6.4.12]	K16899	22860.29	5392.06	19521.13	14144.43	20889.77	10807.5	4486.3	22635.87	19615.18	18698.49	18382.16	24268.07	20860.88	16437.37	22418.59	23806.45	3060.23	25785.99	15738.14	5916.02	14543.56	17996.24	21220.82	24387.59	4177.96	13326.49	19084.75	7979.97	20306.79	13416.15	22932.55	25163.16	27532.55	10918.1	23283.68	20045	20319.27	19244.94	13557.99	25089.75	29396.05	13467.38	24438.2	23353.31	7804.65	14846.65	26173.27
tryptophan synthase alpha chain [EC:4.2.1.20]	K01695	20300.08	12806.63	20811.45	16174.66	17873.12	14270.39	7328.91	16113.25	17254.74	16716.63	18458.3	25894.69	17277.02	16477.63	15552.39	15447.2	8790.13	25388.05	24903.28	12161.61	20516.74	17512.86	20668.65	16328.67	10180.63	17622.2	4699.4	18797.98	20875.26	19850.21	15588.01	17356.62	26888.25	15701.16	21889.89	20990.49	17814.11	14685.67	17233.47	21711.12	29404.2	14183.82	22308.8	21253.82	7741.11	20579.02	26248.13
NADH-quinone oxidoreductase subunit F [EC:7.1.1.2]	K00335	25312.56	12302.46	15204.82	11782.04	17015	11278.9	870.11	23044.29	20681.99	13901.58	20916.9	22219.4	16231	11407.73	19478.82	21064.03	2689.03	39423.05	19731.12	2777.07	10432.68	16995.84	27952.85	23797.58	7488.43	20403.15	4338.19	7013.8	12738.13	19020.41	17690.29	26143.6	32690.53	10242.96	17288.76	20085.95	15658.39	18068.49	17520.65	27449.37	51004.7	13911.87	24557.27	22344.58	1748.31	12121.01	32391.53
diadenylate cyclase [EC:2.7.7.85]	K18672	22546.29	5496.73	18904.63	13985.16	20358.1	11179	4985.8	22439.95	19328.68	19251.99	18779.49	23122.07	22029.21	15540.37	23261.75	24203.28	3077.23	24513.32	19802.14	5947.36	14340.97	18163.41	20822.74	24876.92	4647.62	13438.82	19085.08	10702.47	21916.26	13992.48	22892.71	23971.16	25864.05	11596.43	23321.81	19854	19839.27	19180.6	10048.66	25237.42	28407.05	13531.21	24584.87	19894.31	7882.65	14275.98	26458.27
polyphenol oxidase [EC:1.10.3.-]	K05810	19975.29	12385.03	21650.57	11136.86	17696.44	13198.3	2741.53	21485.65	19450.05	20308.9	19143.6	23050.29	17995.03	14277.94	23362.72	23442.83	4309.9	26481.36	25825.08	5838.67	18954.19	17246.29	16708.25	23239.6	9070.99	16422.62	4668.4	14243.25	21071.16	19520.58	15752.78	21625.07	28453.37	10770.81	22300.21	22397.02	17875.51	18694.38	16836.07	25682.96	29817.65	16384.52	22755.6	22240	2367.54	12670.76	25714.08
cell division protein ZapA	K09888	21585.76	12803.98	22203.32	12499.4	19713.67	14166.99	958.36	21232.39	18966.97	19276.41	17879.46	22723.62	22193.7	20062.33	21947.64	24280.58	5096.23	24553.41	20547.53	6310.39	12798.55	18048.2	21469.28	24038.89	8615.7	14536.08	23233.86	5187.68	20660.04	16898.25	22998.03	23697.71	25286.5	11270.56	23039.7	16459.87	18489.59	18586.83	13311.26	22106.81	28098.81	15569.3	23557.6	19227.4	1865.79	13721.87	25135.14
sucrose PTS system EIIBCA or EIIBC component [EC:2.7.1.211]	K02810	27479.98	4492.08	12779.04	13900.17	11559.02	7534.11	5275.83	14754.47	23269.23	24034.64	17636.48	20469.88	13171.88	13693	14011.04	13851.95	8052.51	26741.62	16441.44	11909.93	9075.93	53497.63	14986.56	18456.16	7359.64	18441.38	20993.28	10118.38	25489.99	14978.06	12621.27	15895.54	25097.11	14842.55	15146.57	18488.01	16734.81	20062.63	17772.26	27497.28	30818.25	39792.55	21297.04	21846.72	7933.69	12265.63	23775.82
Fe-S cluster assembly ATP-binding protein	K09013	18572.93	12415.23	23923.2	18456.46	21900.58	14858.43	11993.66	21207.76	17038.36	20631.4	19615.13	24583.09	21981.52	22617.56	23566.22	25271.37	10166.06	11458.45	22017.51	13339.1	20752.68	10570.46	14452.92	24021.67	9488.61	16417.24	23549.27	14978.66	18388.17	17387.85	21832.02	22943.37	11777.63	16905.96	22353.64	18940.1	20312.19	19960.12	8197.83	20832.77	5350.38	11206.55	23889.22	15440.22	8897.06	23739.15	17931.45
putative N6-adenine-specific DNA methylase [EC:2.1.1.-]	K07444	22179.59	5581.8	22577.72	13970.56	20135.38	11128.12	4032.05	22293.79	19289.52	18893.8	18274.83	22999.79	22403.71	19648.77	22077.35	25122.86	2530.35	24468.72	22313.18	5429.2	12498.34	17567.64	21769.46	24394.27	4343.66	13577.75	22101.33	5004.72	20208.09	15162.41	22616.87	23908.81	25684.57	10915.19	23428.51	17027.33	19615.07	19136.64	10743.86	24653.75	28320.75	13450.66	24093.12	19899.1	7672.23	14167.06	25771.14
V/A-type H+/Na+-transporting ATPase subunit A [EC:7.1.2.2 7.2.2.1]	K02117	23729.67	5440.98	18754.25	11259.86	22455.11	8288.25	906.75	24856.03	17157.89	20198.83	19484.79	22267.99	22512.4	16739.43	27239.51	30678.96	2450.02	25578.33	19566.97	3459.54	11223.32	16150.06	22535.28	32418.08	4814.71	16174.75	56.58	10961.79	16315.66	17674.07	23151.04	32242.05	25637.15	13455.12	20087.24	24020.97	17264.19	20025.57	11926.15	23170.14	29334.77	11449.53	27047.74	19147.1	2086.71	14066.44	27030.05
exopolyphosphatase / guanosine-5'-triphosphate,3'-diphosphate pyrophosphatase [EC:3.6.1.11 3.6.1.40]	K01524	13485.73	18263.6	16054.59	24391.26	12603.91	17832.65	24145.47	14169.16	17102.88	16686.78	16024.48	25514.97	13909.1	23925.8	12951.65	7807.55	15724.82	20748.67	24553.69	25568.25	21622.78	24842.94	13019.67	12508.03	11193.28	18392.06	27846.96	16147.46	22623.4	19344.21	12690.51	12696.08	21245.24	17218.09	18366.29	14524.71	14735.3	14438.99	16650.67	12960.37	25963.44	23984.6	13745.41	17790.44	3523.46	25733.56	16410.52
tryptophan synthase beta chain [EC:4.2.1.20]	K01696	20294.05	12617.08	20667.62	17027.79	17105.85	14124.13	7433.83	16274.31	17323.67	15844.44	18409.3	25877.89	16838.03	16354.1	15496.56	14990.53	8828.26	25200.25	24763.23	12155.57	20534.51	17421.5	20514.79	16348.67	9612.72	16979.69	4716.73	18749.87	18480.27	19216.4	15546.29	17260.45	26817.65	14647.89	21357.18	20939.26	17935.28	14624.43	16689.27	21716.15	29189.67	14265.27	22061.47	21229.35	9000.96	20325.34	26228.16
phosphopentomutase [EC:5.4.2.7]	K01839	23084.65	11177.14	17172.7	8646.52	17474.72	13224.18	5561.81	21177.25	20947.14	16645.14	16530.79	23508.08	21062.33	11466.66	23157.05	22675.12	5652.74	25685.89	20534.62	6463.92	12602.56	20547.38	15774.76	23185.47	9772.15	18301.31	1524.36	13922.29	17451.28	17532.75	22315.9	23844.56	28239.5	12835.46	21885.73	22962.55	19179.01	18414.96	16664.17	26494.33	29431.85	17769.31	21590.58	21021.41	8046.36	11017.36	25746.91
uncharacterized protein	K06973	23077.75	5464.1	20226.17	11175.3	18566.2	10549.57	1928.5	22703.27	18174.15	21720.86	21155.91	23689.69	19413.61	15783.67	24338.26	23566.12	2441.82	26862.11	21923.17	3720.83	12696.3	17711.27	22377.21	25219.06	4040.39	13228.59	2963.08	13706.39	19340.83	16871.71	16868.01	24113.27	28319	12359.86	23477.74	22358.4	19281.52	20461.75	14539.26	26444.57	29937.32	13217.98	26295.57	24052.73	1894.98	15349.02	26160.25
deoxyribose-phosphate aldolase [EC:4.1.2.4]	K01619	18342.86	13073.35	18911.1	6730.77	21075.71	12352.72	5615.52	20592.89	19583.5	20842.55	15091.84	20291.07	22700.46	19778.15	18669.46	24980.2	6759.86	14140.16	20545.24	8295.97	16935.25	18284.5	15511.84	23738.7	12172.36	22845.09	4863.65	20045.89	18691.45	23109.53	22243.78	24608.35	24574.67	16795.36	17135.88	25626.89	17944.9	17569.21	19855.56	22819.53	9343.25	16571.59	23783.81	22628.4	8194.79	14769.47	19270.83
foldase protein PrsA [EC:5.2.1.8]	K07533	22734.99	3803.43	20363.3	14154.76	15071.4	12412.7	5381.7	20636.85	16170.15	19057.86	18600.36	25961.9	16342.55	13620.57	25566.09	22572.11	7270.33	26359.45	17976.65	5646.03	12593.84	16156.11	16174.64	23143.59	5094.46	15405.07	19126.58	8272.05	20677.07	15519.66	15548.21	22579.29	27838.55	15758.51	27346.01	20053.3	20753.64	18870.6	15383.77	24028.69	29010.02	12472.21	23529.57	24284.64	7755.05	13744.18	24587.8
transposase	K07484	8618.7	67696.8	11220.22	3837.24	12029.01	40399.2	12147	18379.91	19924.08	11500.85	9668.96	18265.1	12250.59	12521.71	22720.51	22263.39	22989.82	12096.33	9854.97	18842.96	3835.86	17766.86	12101.93	24303.83	41052.9	23867.09	1426.44	11720.46	15019.9	31364.53	17626.07	25196.97	12537.17	16012.62	15022.66	21041.28	12628.54	10693.49	40823.21	9575.91	4724.21	33840.64	17102.88	15802.73	993.47	13024.06	7898.73
phosphoribosylanthranilate isomerase [EC:5.3.1.24]	K01817	20840.01	4954.31	24143.13	17395.87	19289.63	11391.95	10506.63	16006.94	15965.77	16233.97	18739.6	25790.46	16336.41	17531.09	15081.27	15997.87	8784.18	25133.43	24461.81	12411.57	22767.92	15952.81	20447.21	16587.67	4083.67	17121.59	3343.83	22209.3	17680.34	16430.55	14928.54	17408.79	26243.81	18416.2	21548.21	23509.48	18074.07	14792.06	14257.6	21466.65	29157.67	10873.98	21978.62	21468.35	9214.57	20372.41	26737
uncharacterized protein	K07584	21267.29	5256.06	18624.33	13558.11	17986.3	10559.7	4865.65	20517.74	18335.62	18247.59	17886.07	23179.47	18200.96	14610.97	21608.17	23616.75	3053.63	25963.77	21344.13	5964.16	14223.81	18273.08	20861.14	24065.85	4279.89	15915.82	19064.08	13509.97	20925.78	14639.87	16439.85	24079.25	27718.15	12345.43	22151.28	22898.04	17399.87	16897.88	13535.26	25736.17	29481.92	13049.45	25005.12	22177.11	3497.8	14791.44	26000.08
NADH-quinone oxidoreductase subunit G [EC:7.1.1.2]	K00336	26644.46	12109.81	15886.2	9505.23	20052.32	11795.51	2609.61	23521.67	18923.57	15087.59	21722.8	21934.78	20472.1	14298.26	22609.44	23082.53	3790.91	27373.55	19700.07	5007.03	15463.78	16390.26	21613.33	25024.5	7657.18	16378.65	4313.44	8376.53	13049.66	17074.69	22917.17	26374.58	27882.68	10034.96	17886.61	20078.95	19354.51	22783.64	15084.45	24938.17	29359.2	12821.02	25510.39	22315.24	2320.81	14844.63	25342.91
glutaminyl-tRNA synthetase [EC:6.1.1.18]	K01886	21896.26	12456.24	22103.15	9016.41	20332.01	13243.97	1694.86	20968.28	19007.97	18298.33	16194.23	23206.29	21679.98	14910.34	22233.14	24065.83	3190.73	25447.02	21412.67	5307.39	14942.64	19963.87	16782.53	22868.03	8412.28	14735	4325.86	13510.43	21858.81	17180.73	19348.53	23480.27	27966	8963.48	22274.74	22311.02	17499.01	17738.13	16215.17	25619.23	29299.15	16296.19	22660.35	20732.73	1614.29	11657.64	25367.58
serine/threonine-protein kinase HipA [EC:2.7.11.1]	K07154	20040.62	18197.47	17972.12	11669.78	8801.04	14668.19	13288.61	18907.11	17620.75	12358.22	19745.36	22566.57	14786.34	25211.05	15341.48	8512.91	5490.94	36129.88	31302.88	19974.86	13610.26	14314.12	23169.95	13869.24	9454.75	22894.52	3668.99	10687.99	9236.86	30722.88	15610.21	12148.56	23120.12	27046.53	18459.38	14905.64	15024.64	17973.09	23064.84	14027.32	49064.76	12102.39	16181.64	23749.32	1166.51	7995.63	23272.16
uncharacterized protein	K09117	22029.05	3814.35	21985.25	18169.19	14484.62	9862.65	5233.5	20507.13	16884.48	16857.7	19493.42	27274.86	15879.83	18376.84	22708.01	23204.16	3293.32	26083.75	24067.69	5934.83	14407.8	18179.6	16551.46	22686.05	3410.92	13002.09	22145.83	8473.39	17753.29	15606.32	14589.34	24550.05	27162.5	10976.03	21584.57	19540.93	17599.97	18752.02	14550.43	25525.32	28985.65	13285.34	22038.09	21973.23	2636.98	21669.55	24018.89
branched-chain amino acid transport system permease protein	K01998	22329.97	12444.5	18809.5	22701.99	19574.5	12344.14	11093.46	18178.08	18177.5	16736.67	20754.27	27700.56	20953.35	16889.99	15795.93	13924.88	10037.14	24524.64	18317.23	11183.52	24947.66	12612.65	14737.33	15940.24	11384.96	19005.36	2132.78	10010.65	19182.03	15185.42	19673.66	17802.8	25802.87	13973.14	17844.27	14439.38	18215.22	19621.92	12102.19	22245.94	28579.93	10485.44	20334.6	17455.44	7709.23	27220.63	25667.33
dipeptidase D [EC:3.4.13.-]	K01270	17554.06	11880.2	21971.91	10897.41	15409.95	12750.76	2196.61	18584.14	18444.4	16431.64	16119.77	21706.26	17440.28	23139.73	21150.9	24471.66	3242.35	25441.81	27468.64	7540.21	10706.5	16597.28	16626.76	21702.07	9418.98	16468.34	26205.77	19167.51	17834.96	20187.17	14842.01	21016.53	21358.85	11056.15	20367.77	24671.46	15478.31	14978.84	16522.96	24834.9	28661.43	16189.81	20940.02	18730.43	2087.37	11708.45	24310.84
branched-chain amino acid transport system permease protein	K01997	22329.97	12443.5	18806.5	22701.99	19566.5	12339.14	11093.46	18177.08	18169.5	16731.5	20749.27	27692.56	20949.35	16877.99	15794.93	13907.88	10037.14	24524.64	18230.23	11180.52	24834.66	12612.65	14686.33	15939.24	11355.96	19005.36	2132.78	10010.65	18875.03	15149.42	19671.66	17799.8	25797.87	13973.14	17832.27	14439.38	18215.22	19620.92	12097.19	22245.94	28579.93	10484.44	20331.43	17452.44	7709.23	27219.63	25666.33
UDPglucose 6-dehydrogenase [EC:1.1.1.22]	K00012	17976.23	11650.9	19285.45	17030.87	16012.08	10906.24	2310.11	21140.19	19585.71	15332.74	18250.37	23044.61	19328.25	21413.99	17217.27	21243.24	6619.43	24194.72	23083.29	8630.76	14004.44	16612.88	21839.62	22284.18	9896.55	14276.59	23379.86	7409.49	13402.19	21148.61	21896.1	23667.5	24016.33	16726.34	16641.59	15863.08	15805.02	17155.08	14798.18	22862.79	27027.3	15717.02	19852.64	17567.76	2371.77	20807.84	23801.88
dihydropteroate synthase [EC:2.5.1.15]	K00796	20852.93	11131.96	18525.7	14343.8	16967.75	12103.11	10118.41	19860.12	17141.27	16138.24	18804.18	23911.59	14824.41	17198.73	17201.39	21915.37	7733.06	26019.5	21009.54	11947.06	16843.43	18651.21	20957.67	23195.11	8297.11	16903.99	4635.77	12968.82	13029.82	17228.79	15646.68	25682.48	19832.63	13363.71	16691.8	22577.88	15097.36	16374.37	16365.91	21755.44	28061.88	15896.56	22984.14	20949.63	8019.81	20571.71	24462.67
NAD+ diphosphatase [EC:3.6.1.22]	K03426	20958.54	11275.74	21474.57	13158.15	16721.02	13024.74	6535.76	18785.82	15728.85	13781.1	18858.19	26617.62	15186.34	16252.83	21144.46	23081.1	7039.33	26147.41	20394.25	11629.52	14462.58	17067.24	20799.36	23108.79	8121.54	18561.02	1485.69	17844.09	14292.86	15962.32	15867.9	25230.02	20489.25	14324.23	20980.01	24836.15	16616.71	15441.2	16292.03	21394.99	28756.2	14178.7	22555.53	20477.98	1892.11	21382.92	24302.28
fumarate hydratase subunit beta [EC:4.2.1.2]	K01678	22936.25	4995.18	19853.75	9163.74	21343.92	9836.66	1126	23877.99	19048.4	21673.36	18949.38	24202.8	22345.62	12076.27	23462.31	23441.41	584.34	25741.45	21046.22	3149.13	12353.02	17518.38	21516.9	24710.85	3545.4	13249.46	937.57	13611.48	17965.45	14790.38	23196.82	24979.45	27738.15	9502.49	24359.55	22348.71	19587.92	19108.4	13536.56	25725.07	29384.12	13313.59	25503.75	24628.53	1623.29	13908.41	26522.38
cation:H+ antiporter	K07301	21734.96	11116.27	19308.82	6983.93	18135.34	11780.4	2253.11	20402.18	20252.24	16721.53	16635.47	22554.57	19931.7	13832.65	23682.81	23368.88	2657.03	25385.72	21125.79	4480.36	15112.79	21302.92	16046.38	23145.55	8097.02	16913.25	1356.86	24245.28	15574.34	18108.36	19896	23540.4	22188.85	10193.46	20156.96	27823.95	17420.81	18169.65	15560.45	28405.83	28584.2	19022.89	22679.83	19507.53	2205.64	11001.01	25124.78
fumarate hydratase subunit alpha [EC:4.2.1.2]	K01677	22933.25	4995.18	19853.75	9147.74	21336.92	9824.66	1126	23712.99	19015.4	21647.36	18915.38	24131.8	22345.62	12062.27	23453.31	23425.41	584.34	25741.45	20999.22	3147.13	12354.02	17517.38	21515.9	24698.85	3574.4	13231.46	937.57	13611.48	17943.45	14541.38	23150.82	24958.45	27731.15	9502.49	24354.55	22344.71	19585.92	19101.4	13096.56	25720.07	29292.12	13310.59	25373.75	24598.53	1623.29	13908.41	26518.38
GTP 3',8-cyclase [EC:4.1.99.22]	K03639	22986.79	11068.91	16983.07	9145.86	18323.38	13552	2601.78	22546.27	16732.97	18135.19	20679.41	23209.48	18810.24	10579.1	23809.54	21983.67	3238.11	27141.46	19288.3	5283.56	16144.26	17926.56	20997.23	24493.94	8288.58	14941.65	1448.77	13978.1	18143.93	16900.29	20988.04	24612.78	21087.15	9277.96	22526.92	22343.68	19398.54	21173.26	15879.55	23410.23	28211.03	16418.15	23980.19	22405.78	1866.21	14608.23	24210.88
beta-glucoside operon transcriptional antiterminator	K03488	16384.99	4385.54	10111.62	16863.37	13448.69	6715.2	8533.81	12519.99	18650.83	19852.18	12892.26	20226.73	14583.96	7005.6	11114.65	8846.45	20906.37	21111.28	10067.46	19577.73	13587.33	44655.87	12908.52	14915.33	10182.72	26261.13	19703.25	25003.7	23047.03	25637.99	15173.79	13809.93	19579.22	34819.37	13580.15	22203.87	13466.51	15465.45	20811.87	18388.23	27164.45	35839.87	12090.16	17462.07	6835.92	17108.21	17586.87
nicotinate-nucleotide--dimethylbenzimidazole phosphoribosyltransferase [EC:2.4.2.21]	K00768	21305.77	12816.7	20618.55	7362.88	19537.22	13595.76	2086.47	21345.78	18139.54	16795.35	18445.22	22463.89	21249.47	14650.58	21921.46	23987.75	4262.66	24827.19	25587.75	6148.48	15877.01	19173.37	21189.05	24014.13	9738	14881.57	4363.86	5775.23	23265.98	17208.97	23001.17	23866.64	25817.3	9131.79	22784.39	16527.33	18489.55	18831.84	12758.51	21941.33	27403.15	15704.94	23203.78	19454.13	2179.04	12795.5	24183.33
uncharacterized protein	K07015	23867.74	4769.25	18175.05	14156.09	19691.95	11201.52	4892.8	23796.87	16244.6	17629.64	21317.95	23120.9	20489.93	15591.3	23998.59	23078.53	2517.23	25614.07	19163.73	4363.73	15083.19	10259.57	21208.87	24779.24	4140.63	15395.24	19089.25	5223.34	16931.68	15465.75	22231.55	23577.54	25394.5	11730.18	23627.23	17054.33	21312.02	21545.79	10360.72	23010.15	28305.3	6816.73	24689.95	21172.33	7568.4	15590.4	25341.52
phosphoenolpyruvate carboxykinase (ATP) [EC:4.1.1.49]	K01610	21937.12	11941.96	20529.14	14157.4	15145.88	13191.89	6033.62	19550.3	15112.18	13440.01	20227.58	23213.05	16238.07	19262.63	23427.96	23112.08	6707.93	27014.49	24454.67	5973.81	15147.81	10734.82	21603.05	23066.85	9996.47	14391.27	20730.82	13102.25	12509.8	16832.01	16094.09	23147.45	20371.12	10974.53	20301.13	22237.12	18373.5	18319.36	16406.68	21403.23	29350.7	8849.29	23710.89	20249.42	1929.69	15053.91	24851.53
molybdate transport system substrate-binding protein	K02020	22975.21	11497.75	17023.46	9055.69	18207.66	12905.22	2503.5	22366.28	16354.36	17609.16	20607.63	23149.09	18467.65	10686.1	23944.4	21985.42	4261.28	27153.2	19393.05	5029.8	16481.68	17693.66	21028.37	24612.69	10943.74	14897.37	2734.05	13855.97	16657.27	17028.47	20837.53	24427.28	21025.32	8973.96	22177.89	22299.1	19414.12	21114.93	15620.04	23109.23	28098.28	15751.19	23677.64	22350.45	1586.6	14558.74	24024.88
uncharacterized protein	K07003	25743.45	3944.8	18731.75	8492.6	18846.85	9162.35	565.75	20902.68	18351.57	20336.79	18935.07	24516.05	21668	12297.2	24535.5	25652.83	32.7	25891.38	16064.47	3987.21	14032.4	24758.87	21542.29	25522	2934.23	16276.83	147.33	12806.43	17577.63	13275.21	23003.36	25967.25	21150.18	10196.43	23144.91	22753.57	19632.42	19406.48	12230.95	24662.64	29453.37	17928.63	25672.26	22038.96	1467.4	13925.75	26016.38
branched-chain amino acid transport system ATP-binding protein	K01996	22283.97	12228.5	18609.5	22699.99	18743.5	11886.14	11093.46	18139.08	18052.5	15595.84	20577.27	27645.56	20430.35	16574.99	15576.93	13466.88	10037.14	24345.64	18025.23	11179.52	25228.66	12547.65	14537.33	15769.24	11351.96	18712.36	2132.78	10010.65	16617.03	15127.42	19518.66	17678.8	25728.87	13973.14	17122.27	14374.38	18096.22	19411.92	12097.19	22190.94	28494.93	10468.44	19749.6	17345.44	7709.23	26886.63	25592.33
CRP/FNR family transcriptional regulator, anaerobic regulatory protein	K01420	21535.79	12744.61	15263.82	12663.12	18887.63	11797.54	5139.28	21674.27	20281.96	16182.02	17798.58	19925.73	19825.99	15317.43	18580.04	20866.75	8027.11	24553.21	17135.63	8216.64	12011.26	19319.98	20203.98	23421.69	9938.91	15305.73	20430.02	5343.34	16307.72	17431.95	22180.37	23031.78	25830.15	14671.71	16922.79	17445.51	16254.29	18286.48	13518.64	24076.73	28886.28	16378.95	22823.44	18321.44	2344.21	12927.06	25546.88
branched-chain amino acid transport system ATP-binding protein	K01995	22283.97	12229.5	18610.5	22699.99	18734.5	11881.14	11093.46	18138.08	18044.5	15600.5	20576.27	27637.56	20426.35	16568.99	15575.93	13420.88	10037.14	24345.64	17948.23	11182.52	24572.66	12547.65	14492.33	15768.24	11380.96	18712.36	2132.78	10010.65	16493.03	15163.42	19518.66	17681.8	25727.87	13973.14	17112.27	14374.38	18096.22	19410.92	12102.19	22190.94	28494.93	10467.44	19742.6	17342.44	7709.23	26885.63	25591.33
adenosylcobinamide-GDP ribazoletransferase [EC:2.7.8.26]	K02233	21298.26	12387.99	20599.48	7302.41	19428.01	13539.47	1163.11	21358.78	18115.97	16908.08	18367.57	22400.79	20893.98	14637.17	21907.39	23885.08	3182.23	24765.85	25634.09	5090.72	17896.89	18685.37	21191.28	24037.53	8515.03	14846	4298.86	5374.43	21734.81	17001.9	22942.2	23805.77	25867	9120.48	22937.99	16503.52	18407.26	18833.88	12696.17	21968.73	27338.65	15760.44	23223.85	19494.73	1895.04	13002.14	24219.33
anthranilate synthase component I [EC:4.1.3.27]	K01657	20132.38	12523.62	20459.37	16023.31	16657.85	13684.79	7326.66	16032.53	16801.09	15510.6	17792.64	25661.22	16576.94	16080.09	14890.31	14137.53	7729.76	25125.41	24392.15	11676.63	17098.25	16412.24	20326.45	15959.67	9243.02	16720.08	4563.69	18336.76	16540.38	17451.99	15107.39	16849.95	26400.98	14528.56	20957.72	20478.42	17546.61	14273.77	16494.93	21425.32	29117	13607.27	20985.47	20999.35	7637.21	20081.73	26058.33
molybdate transport system permease protein	K02018	22949.79	11037.41	17016.07	9059.61	18210.38	12937.5	2509.53	22379.02	16353.97	17612.19	20606.91	23158.23	17545.49	10652.1	23951.04	22011.42	3240.11	27152.46	19495.05	5254.56	16063.76	17691.31	21020.23	24616.69	8351.58	14816.4	1372.77	13896.85	16674.18	16659.79	20826.54	24426.28	21041.15	9126.21	22146.92	22317.68	19346.54	21067.51	15546.8	23112.23	28098.28	15776.65	24093.86	22351.78	1677.46	14556.73	24033.88
stage II sporulation protein AA (anti-sigma F factor antagonist)	K06378	22776.95	4959.4	19426.37	9084.47	20971.4	9965.87	661	22526.47	18942.98	19627.91	18614.58	24115.42	22282.42	12146.87	23128.55	23570.91	42.82	25688.38	16210.6	3145.66	12367.32	17497.87	21133.82	24523.63	3455.15	15150.75	39.25	13122.51	19397.47	14187.13	22862.65	24948.87	27636.1	10428.35	23665	22294.57	19561.8	19067.8	12617.03	25590.97	29280.62	13266.45	24626.13	23239.83	1430.15	13868.79	26523.5
stage V sporulation protein AD	K06406	22775.95	4958.28	19425.75	9085.97	20967.52	9961.25	661	22527.35	18946.98	19626.62	18599.08	24112.3	22279.42	11996.37	23149.67	23540.41	42.7	25688.38	16018.72	3148.66	12342.32	17491.87	21068.2	24525.25	3483.9	15154.75	7	13121.26	19391.84	14161.13	22863.53	24950.75	27679.85	10426.35	23660.75	22294.57	19559.92	19034.55	12621.03	25590.97	29279.62	13267.45	24630.25	23240.71	1429.15	13850.41	26525.38
stage IV sporulation protein A	K06398	22775.95	4958.28	19425.75	9085.97	20967.52	9961.25	661	22527.35	18946.98	19626.62	18597.08	24112.3	22279.42	11996.37	23149.67	23540.41	42.7	25688.38	16018.72	3148.66	12342.32	17491.87	21068.2	24525.25	3483.9	15154.75	7	13121.26	19391.84	14161.13	22863.53	24950.75	27679.85	10426.35	23660.75	22294.57	19559.92	19034.55	12621.03	25590.97	29279.62	13267.45	24630.25	23240.71	1429.15	13850.41	26525.38
rod shape-determining protein MreD	K03571	21388.7	11111.03	16659.78	12292.24	17204.17	13499.59	4917.16	20316.29	17306.34	16729.19	15309.55	22641.5	18195.05	13646.3	20344.13	21308.12	5680.14	25321.23	14434.81	7690.09	13813.94	18456.18	15611.53	22142.16	9143.81	14892.39	20388.69	8412.54	18396.44	17095.26	18962.06	23318.79	26934.75	10982.71	21084.65	20021.78	17695.06	16926.15	16749.81	22355.65	28387.38	15547.25	21418.22	21213.41	7746.96	11428.3	24002.1
stage V sporulation protein AE	K06407	22775.95	4958.28	19424.75	9085.97	20967.52	9961.25	661	22527.35	18946.98	19626.62	18601.08	24112.3	22279.42	11996.37	23149.67	23540.41	42.7	25688.38	16017.72	3145.66	12341.32	17491.87	21068.2	24525.25	3454.9	15154.75	7	13121.26	19391.84	14125.13	22863.53	24948.75	27679.85	10426.35	23660.75	22294.57	19559.92	19034.55	12616.03	25590.97	29279.62	13267.45	24630.25	23240.71	1429.15	13850.41	26525.38
stage II sporulation protein AB (anti-sigma F factor) [EC:2.7.11.1]	K06379	22775.95	4958.28	19424.75	9085.97	20967.52	9961.25	661	22527.35	18946.98	19626.62	18597.08	24112.3	22279.42	11996.37	23149.67	23540.41	42.7	25688.38	16017.72	3145.66	12341.32	17491.87	21068.2	24525.25	3454.9	15154.75	7	13121.26	19391.84	14125.13	22863.53	24948.75	27679.85	10426.35	23660.75	22294.57	19559.92	19034.55	12616.03	25590.97	29279.62	13267.45	24630.25	23240.71	1429.15	13850.41	26525.38
spore protease [EC:3.4.24.78]	K06012	22775.95	4958.28	19399.75	9085.97	20959.52	9958.25	661	22525.35	18945.98	19621.62	18589.08	24105.3	22273.42	11992.37	23145.67	23538.41	42.7	25688.38	15915.72	3138.66	12311.32	17487.87	21055.2	24524.25	3410.9	15154.75	7	13110.26	19384.84	14096.13	22860.53	24948.75	27662.85	10421.35	23652.75	22294.57	19559.92	19034.55	12560.03	25586.97	29275.62	13266.45	24625.25	23235.71	1429.15	13846.41	26520.38
Na+-translocating ferredoxin:NAD+ oxidoreductase subunit G	K03612	21183.26	12647.82	22188.32	9274.85	18018.97	13573.23	1092.61	19697.66	16800.31	16927.56	17817.07	22992.12	19667.75	15876.13	21961.54	24015.43	2658.73	26038.02	22821.92	4175.23	12390.22	12654.54	21670.55	23242.2	8911.95	17068.93	1495.19	13742.43	16859.24	18142.56	16678.73	23881.8	27749	10497.14	22095.81	22308.85	17069.51	16461.63	16205.17	22359.9	29338.65	10454.47	24716.25	22006.73	1438.54	13503.81	25739.08
[ribosomal protein S5]-alanine N-acetyltransferase [EC:2.3.1.267]	K03790	13687.6	12735.52	20098.78	17040.11	21331.62	15008.8	7114.49	21615.67	19475.58	19961.16	16813.29	23594.08	21621.48	18275.49	19792.88	22230.37	8208.81	10495.65	12882.4	13491.46	12487.12	13951.52	17508.29	24108.88	10297.87	15737.85	23371.82	15040.55	20292.53	15524.45	23098.32	22752.39	17375.65	16729.21	21526.55	18817.11	18785.81	16258.29	6925.44	22403.61	4658.63	16385.55	21912.21	15280.94	8072.88	24226.59	18372.1
spermidine/putrescine transport system substrate-binding protein	K11069	17481.25	12964.47	17880.12	13714.69	17636.6	13386.73	4635.41	18361.03	22843.61	20114.47	15953.01	21683.42	19845.63	19707.83	14142.31	12323.33	5105.06	24122.91	19975.13	7544.06	11349.82	22007.96	20235.55	15765.04	8825.83	13075.82	20429.94	7773.19	21286.84	15641.56	22222.35	14479.69	26396.92	10166.87	20663.98	14780.71	18833.16	16228.62	16160.06	24149.18	28609.63	22255.9	19462.03	21458.9	7647.89	12277.91	25294.92
bacterial/archaeal transporter family-2 protein	K09936	20962.74	11259.12	12070.04	10892.36	17854.77	11462.45	1925.49	17270.38	18807.27	17469.22	16316.26	19180.34	13798.22	11766.86	18370.41	19913.5	11672.7	25585.97	12040.61	8841.33	10755.98	29370.82	14097.99	23587.14	11542.8	19073.75	21838.6	25016.37	14778.32	17130.71	14210.62	21782.64	20625.69	10951.71	14157.09	30636.74	13822.45	15560.31	16153.44	24357.71	28234.86	24292	21005.95	17679.39	2347.35	10636.15	25269.74
lysine-N-methylase [EC:2.1.1.-]	K18475	23578.5	4148.75	20249.33	8342.34	15157.17	11175.66	521	18787.24	18254.22	20204.44	17311.96	25944.97	15405.7	10142.27	23890.14	24785.17	589.34	25412.04	17047.96	6047.8	15444.27	35097.31	20727.9	24668.1	2821.73	13741.71	935.57	7253.22	28793.11	12155.12	16184.49	24386.87	20734.9	8222.91	26544.2	19722.71	18654.5	16613.5	11833.9	25026.4	28997.2	25616.69	23912	21766.52	1413.54	13898	23757.3
acetaldehyde dehydrogenase / alcohol dehydrogenase [EC:1.2.1.10 1.1.1.1]	K04072	19858.2	10904.23	13330.03	21197.94	15957	11757.7	11409.24	20472.78	17155.25	13078.68	18092.78	22063.33	16923.68	17466.12	20110.71	17041.79	10564.31	22120.29	10399.59	14176.54	15269.43	19700.26	18684.44	22371.77	7924.37	17264.6	20592.07	15338.41	8980.19	16469.7	20761.82	23263.4	21614.25	16818.46	13878.62	20339.55	16843.39	19456.1	13447.56	16644.64	27318.54	16602.61	15800.46	17035.75	8347.13	21083.82	19197.16
SecD/SecF fusion protein	K12257	22259.2	4118.88	21817.42	8555.07	18818.32	9118.29	51	22098.29	17306.96	21797.38	18599.66	23977.49	20775.16	16570.97	22057.93	24685.07	32.52	25710.66	20171.72	4468.99	11971.92	20868.97	22401.54	24396.51	3367.33	15460.43	3026.25	7869.44	17964.82	16979.36	22482.55	24422.82	20498.05	10262.13	23626.99	19525.97	18966.47	18225.97	14204.1	22390.1	29430.27	15891.1	24842	22955.21	1161.63	13653.57	25044.3
stage IV sporulation protein B [EC:3.4.21.116]	K06399	22773.95	4894.28	19159.75	9057.97	20849.52	9794.25	661	22506.35	18923.98	19457.62	18526.08	24074.3	22169.42	11982.37	23029.67	22999.41	42.7	25464.38	15735.72	3148.66	10933.32	17489.87	21067.2	24501.25	3361.9	15154.75	7	13121.26	18794.84	14161.13	22646.53	24946.75	27095.85	10426.35	23134.75	22271.57	19537.92	18810.55	12621.03	25584.97	29279.62	13256.45	24358.25	23201.71	1429.15	13762.41	26492.38
MoxR-like ATPase [EC:3.6.3.-]	K03924	13913.01	11348.49	24532.83	16849.4	17703.73	13964.16	12409.02	16542.55	14637.39	17621.22	17027.05	28000.66	18484.98	25965.29	19307.6	22016	13845.73	11244.4	24431.73	18899.77	16671.99	11436.16	14299.66	21713.98	9085.32	14830.58	4622.86	21165.79	15869.63	14813.36	16479.7	23108.49	17412.48	20565.26	20520.67	23481.68	16246.4	13344.31	12519.98	16780.95	4971.3	13475.7	19508.02	17319.92	2604.04	29345.31	17785.83
L-arabinose isomerase [EC:5.3.1.4]	K01804	20726.51	10678.4	15233.95	10028.73	13781.64	12377.83	9547.19	17462.33	14681.99	9750.99	15420.11	22465.42	13494.39	11750.03	19833.31	16412.1	9142.03	36074.51	20401.55	10824.9	12110.73	20024.73	22535.19	19976.71	6294.31	21028.32	4453.11	13463.53	13663.33	19400.24	13306.3	22050.23	24668.95	15158.23	19158.11	23181.81	15046.56	15227.14	22017.9	16230.91	49496.73	13538.23	18580.81	22299.12	1262.31	9061.85	24546.92
putative two-component system response regulator	K07814	27430.6	3579.51	15641	11031.1	15422.81	8265.51	1413.5	18877.25	17898.5	16616.71	22179.09	24585	19539.91	9162.81	20663.01	14941.49	26.5	38797.99	16878.01	2370.5	13236.66	17825	22793.65	17042.7	2652.5	17697.5	7.5	12336.09	15121.79	19425.3	21362.99	16320.4	26301.6	10445	22631.89	18274.01	20763.01	20710.49	14249.69	24337.21	50423.51	11402.5	20330	21782.79	970	10645.99	33018.49
spore coat protein JB	K06333	22138.95	4973.78	18523.75	9077.47	17265.52	9715.75	675	20532.1	20027.98	20359.12	18364.08	23691.3	18950.42	12020.37	22529.17	22961.91	21.7	25471.38	15712.72	4211.66	10073.57	23250.87	20623.45	24131.75	3358.9	15180.25	7	13115.76	20523.84	14081.13	18625.53	23361.75	27156.85	10391.35	22704.75	22256.57	18079.92	17195.05	13136.53	26457.97	29376.62	17955.45	24380.25	23078.71	1339.15	13580.91	26427.88
uncharacterized protein	K09955	17887.1	5243.11	16622.12	8880.24	10927.87	8144.17	902.58	15332.85	16833.76	9882.67	16696.97	22934.35	17015.8	35389.1	12313.13	8968.51	5202.3	35557.31	54333.17	5442.8	10185.54	21743.74	24059.99	15072.03	254.87	22838.49	10164.78	11553.95	13641.26	32662.62	14627.63	12453.41	22990.44	17421.73	18016.17	18763.64	14303.72	15531.8	19959.06	15531.32	49002.2	14782.87	14043.41	19782.75	1106.3	6864.71	24629.49
uncharacterized protein	K09779	19590.45	5003.78	18428.25	9048.97	20085.52	9534.75	968	21915.85	20084.98	20883.12	17864.08	23475.8	21289.42	11659.87	21584.67	21476.91	2394.7	25248.88	14368.72	4305.16	7985.32	20087.37	20482.7	23867.25	3849.9	14025.25	7	13113.76	21561.84	14072.63	22541.53	22981.75	26702.85	12331.85	22900.75	21782.57	18975.92	17843.05	13340.53	25498.97	29002.62	17945.45	22206.25	22805.71	1300.15	13426.91	26224.38
aspartate carbamoyltransferase regulatory subunit	K00610	20849.51	10767.08	20722.4	12865.31	15851.42	12815.48	6502.19	17148.45	15213.23	13767.91	16858.98	26353.12	15511.4	15589.16	21147.64	22308.75	7030.23	25534.94	19919.09	11462.61	12690.13	17189.37	15570.78	21731.62	8086.29	16413.25	4326.69	17733.43	15369.97	16226.39	14165.7	23903.02	20058.08	13398.06	20696.69	24801.85	15413.76	14663.65	16198.67	21523.73	28031.4	14018.7	20943.85	19089.15	1533.21	18775.56	24274.33
fructose-1,6-bisphosphatase III [EC:3.1.3.11]	K04041	23384.55	3595.54	21656.17	14154.95	18270.37	9189.64	1247.25	21491.69	16309.24	17912.78	19531.96	24436.19	20087.45	15302.84	24624.1	23915.24	2433.82	26249.28	21258.42	3497.37	11551.64	10683.35	17282.87	23009.53	3922.43	13026.01	19030.75	7938.06	12820.25	15849.21	21132.35	23341.27	21299.17	10957.28	22377.28	19955.4	20042.97	20768.02	14152.34	22358.9	29823.32	7350.25	23005.83	22463.32	1861.23	13354.82	25519.5
methyl-galactoside transport system substrate-binding protein	K10540	17681.21	10554.37	16902.15	7752.23	18980.81	14491.33	579.11	25768.59	15262.07	10967.64	16831.52	31953.43	22905.21	9775.67	29259.05	26278.33	2614.91	24097.4	18763.76	4190.19	9775.59	9158.69	16485.24	32451.67	6266.02	17783.32	1315.61	5215.86	15735.92	18507.01	24581.84	29824.33	17127.5	14110.03	26396.83	24030.62	22671.63	20487.19	12247.66	16527.67	26491.67	10248.94	21324.68	20087.74	1117.06	13692.81	20760.99
uncharacterized protein	K06923	22630.5	4722.47	19177.5	8840.97	20755.67	9139.27	515.5	21302.35	16311.4	17832.47	18579.63	24004.3	20247.87	11855.6	22937.67	22957.16	51.7	25678.13	19914.8	2376.2	12838.52	14531.2	21044.15	23963.1	3439.4	14851.5	6	13085.73	17337.83	14294.7	22242.03	24461.2	27146.4	10280.1	23033	22249.57	19183.67	18123.4	12550.13	21914.07	29196.87	10555.3	24079.67	22877.53	1070.4	13645.66	26087.63
uncharacterized protein	K07124	20410.65	5118.5	20564.95	16293.91	22340.39	11049.21	4760.14	20302.75	15575.53	21179.73	16900.08	25763.13	21838.53	18436.76	22286.66	23635.28	8164.13	11415.78	15673.76	5906.85	15088.08	15126.32	14138.74	24066.15	6220.68	14056.38	19467.01	15509.8	18411.13	11699.76	20663.72	24147.43	13388.9	10945.58	22985	21974.48	19389.43	17006.59	8519.8	21088.4	6899.64	11057.64	25205.67	18499.86	8890.28	23585.31	18067.46
stage II sporulation protein P	K06385	22706.95	4731.28	18187.75	7490.97	20453.52	9941.25	535	21253.35	16983.98	18275.62	18591.08	23556.3	21482.42	11968.37	22791.67	23397.08	26.7	25670.38	16003.72	2793.66	12048.32	16222.87	20779.2	24467.25	2975.9	12655.75	7	12910.26	18975.84	12581.13	22535.53	24891.75	27241.85	8879.35	23385.08	22285.57	19234.92	18994.88	12441.03	22885.97	28577.62	12416.45	24143.25	22982.71	1383.15	13846.08	25793.38
cyclic pyranopterin monophosphate synthase [EC:4.6.1.17]	K03637	21263.79	10691.41	15817.07	7001.11	17397.38	12496	1711.03	20037.02	17602.97	19132.69	15849.91	22225.73	18089.99	9321.1	21208.04	21200.42	3237.61	25371.96	18728.05	6266.06	15721.76	23560.31	15344.73	22645.69	8207.08	14962.4	1448.27	13765.35	20303.18	16538.29	18843.04	22918.78	21292.15	9140.21	21433.42	22290.68	16412.54	17268.51	15392.8	23568.73	28114.78	20346.15	21501.44	20525.28	1845.46	10583.23	23453.38
A/G-specific adenine glycosylase [EC:3.2.2.31]	K03575	19647.68	11803.4	20182.7	14828.03	17417.92	13035.55	8622.66	17183.54	16629.52	16325.32	19514.1	23823.59	17412.16	17330.23	17518.06	13290.95	10077.56	24651.5	20390.54	10772.76	17674.1	9199.37	14643.5	13443.36	8952.78	16767.16	4468.19	18443.24	16023.31	17797.38	18940.35	13691.73	19517.38	15434.88	20428.42	19171.88	17624.36	17424.56	16881.49	19759.77	28211.13	9145.58	15050.22	20607.55	7502.81	18675.29	23747.92
pilus assembly protein CpaF [EC:7.4.2.8]	K02283	22073.06	3121.26	21840.17	14687.53	16708.2	11465.53	6504.17	19798.54	13067.46	14978.25	20463.83	29562.6	15703.18	10723.07	26182.84	23595.66	4467.4	25734.27	18187.43	8414.23	17305.71	9863.9	15994.57	23963.01	3712.8	15656.67	205.66	9672.19	15652.44	14804.93	14942.89	24309.67	19479.03	13828.37	26874.16	19827.14	20115.34	18893.05	10357.72	22658.43	28295.24	6303.59	21459.68	19326.26	2740.97	21702.15	24286.26
aspartate--ammonia ligase [EC:6.3.1.1]	K01914	17841.3	12254.32	16950.87	11570.15	16585.15	13451.82	4730.51	19412.12	16062.88	14816.3	14797.3	19613.72	19820.49	12975.58	21133.81	20672.7	2739.16	21245.94	21034.99	7433.6	11190.11	19512.88	20399.02	22242.15	7589.35	17471.99	23355.94	10651.46	17946.01	17738.15	21028.89	21401.03	22191.35	10609.97	20119.39	17430.12	17542.16	17043.58	12164.97	17155.63	25666.95	16118.09	21093.85	17224.03	7326.14	12794.29	17872.13
V/A-type H+/Na+-transporting ATPase subunit F	K02122	23099.67	4608.66	14969.83	10718.56	19915.66	7932.26	906.75	22772.44	14060.72	16607.94	16124.09	21314.6	21085.24	9763.03	27018.83	27474.83	2447.9	23401.43	12792.02	3480.54	12982.95	19078.83	21115.39	30451.2	3007.46	17333.57	13.33	13571.79	13772.71	15310.55	21511.55	32193.73	24312.3	13067.44	17974.33	25526.97	16036.84	19168.28	14505.53	16443.81	28974.57	11202.83	22367.59	21196.48	2051.38	13827.16	20454.43
stage V sporulation protein AC	K06405	22067.95	4881.28	18786.75	8819.97	20078.52	9689.25	661	22084.35	18561.98	19014.62	18404.08	22881.3	21853.42	11033.37	22752.67	23436.41	41.7	24391.38	15664.72	3121.66	12341.32	17491.87	20556.2	24449.25	3450.9	15154.75	7	10276.26	19309.84	14125.13	22571.53	23745.75	25806.85	10426.35	23039.75	19276.57	18821.92	18807.55	9042.03	25122.97	28263.62	13234.45	23992.25	19766.71	1429.15	12898.41	25862.38
P-type Cu2+ transporter [EC:7.2.2.9]	K01533	25002.3	3422.04	21198.05	12871.69	17735.06	9298.29	2283.4	20850.87	14140.97	14473.75	21284.71	24454.63	19083.88	14567.21	24984.75	23711.71	2454.92	27393.92	20220.01	2019.23	17521.06	9445.09	17738.24	23304.52	3997.66	13105.94	3095.25	7798.06	13745.33	17307.33	18149.25	22953.8	20991.82	11557.28	21030.12	19992.53	21531.04	22876.33	14512.33	21669.98	30535.2	5755.21	22052.57	20247.02	5866.66	14001.95	25105.19
stage III sporulation protein AC	K06392	22384.95	4834.28	19407.75	8999.97	20627.52	9937.25	41	21441.6	17738.98	18947.62	18128.08	24034.3	21748.42	11956.37	21944.17	23210.41	26.7	25671.38	15319.72	2787.66	11635.07	16131.87	21047.95	24164.25	2971.9	12656.75	7	7404.26	19159.84	12565.13	22535.53	24895.75	27415.85	8854.35	23509.75	19472.57	19218.92	18913.55	12440.03	22563.97	29236.62	12393.45	23962.25	23230.71	1383.15	13775.41	25792.38
stage III sporulation protein AA	K06390	22384.95	4834.28	19407.75	8999.97	20627.52	9937.25	41	21441.6	17738.98	18947.62	18128.08	24034.3	21748.42	11956.37	21944.17	23210.41	26.7	25671.38	15316.22	2787.66	11635.07	16131.87	21047.95	24164.25	2971.9	12656.75	7	7404.26	19159.84	12565.13	22535.53	24895.75	27415.85	8854.35	23509.75	19472.57	19218.92	18913.55	12440.03	22563.97	29236.62	12393.45	23962.25	23230.71	1383.15	13775.41	25792.38
stage III sporulation protein AD	K06393	22384.95	4834.28	19407.75	8999.97	20627.52	9937.25	41	21441.6	17738.98	18947.62	18128.08	24034.3	21748.42	11956.37	21944.17	23210.41	26.7	25671.38	15316.22	2787.66	11635.07	16131.87	21047.95	24164.25	2971.9	12656.75	7	7404.26	19159.84	12565.13	22535.53	24895.75	27415.85	8854.35	23509.75	19472.57	19218.92	18913.55	12440.03	22563.97	29236.62	12393.45	23962.25	23230.71	1383.15	13775.41	25792.38
stage III sporulation protein AG	K06396	22384.95	4800.28	19407.75	8999.97	20627.52	9933.25	41	21441.6	17738.98	18947.62	18128.08	24034.3	21254.42	11956.37	21944.17	23008.41	26.7	25671.38	15319.72	2787.66	11635.07	16131.87	21011.95	24155.25	2970.9	12656.75	6	7404.26	19159.84	12565.13	22535.53	24895.75	27415.85	8854.35	23509.75	19472.57	19218.92	18913.55	12440.03	22563.97	29236.62	12393.45	23962.25	23230.71	1383.15	13775.41	25790.38
adenosylcobyric acid synthase [EC:6.3.5.10]	K02232	21218.96	5152.37	20572.35	7225.78	19378.28	9755.47	508.61	20918.65	16533.47	16247.15	18139.57	22384.19	20715.65	14158.44	21615.34	23202.08	1619.06	24413.12	26270.77	3274.8	17875.03	16960.55	21148.01	24024.73	4641.5	13246.48	4211.53	4963.43	20988.06	14493.05	22225.34	23792.24	25415.07	8899.46	22875.66	16467.52	18377.26	18788.68	9644.64	21800.4	27320.12	12312.49	23203.98	19492.4	1623.62	12943.61	24214
adenosylcobinamide-phosphate synthase [EC:6.3.1.10]	K02227	21217.46	5159.79	20567.85	7226.71	19389.58	9764.74	508.36	21024.95	16670.3	16376.05	18245.57	22384.19	20741.08	14190.74	21624.07	23319.51	1619.06	24414.45	24981.52	3235.3	18128.36	16947.05	21125.61	24064.06	4447.33	13021.08	4211.53	4953.93	21063.83	14411.05	22231.87	23792.44	25403.57	8906.46	22930.39	16468.02	18377.26	18797.01	9576.64	21800.4	27315.12	12310.44	23206.55	19494.9	1623.37	12970.94	24234
AbrB family transcriptional regulator, stage V sporulation protein T	K04769	22384.95	4727.28	19100.75	8971.97	20009.52	9739.25	167	21809.6	18724.98	18317.62	17972.08	23973.3	21632.42	11939.37	21816.17	22262.41	5.7	25448.38	14523.72	2786.66	9295.07	17281.87	21019.95	23609.25	2837.9	12789.75	7	7407.26	18704.84	12568.13	22356.53	24291.75	26718.85	8854.35	22966.75	19442.57	19228.92	18448.55	12450.03	24981.97	29234.62	13165.45	23600.25	23152.71	1329.15	13635.41	25703.38
molybdate transport system ATP-binding protein [EC:7.3.2.5]	K02017	22841.96	10540.77	16214.4	8685.66	17290.05	12238.44	2463.36	20766.02	15861.56	17140.52	18598.74	22888.73	17098.32	9655.43	23765.04	21234.42	3228.11	26525.79	14135.22	5053.77	12298.68	17639.39	15586.06	23175.52	8279.75	14457.9	1313.44	13401.27	16332.05	15840.21	18955.71	22938.28	20935.15	9106.21	21189.42	22273.68	18311.04	20077.61	15527.47	23052.9	28075.78	15295.67	22084.02	20900.2	1352.46	12068.9	23741.88
[truncated: 5,614 more rows]
