# Supplementary material for: Alterations of the intestinal microbiota in age-related macular degeneration
Source: Front Microbiol. 2023 Apr 5;14:1069325. doi: 10.3389/fmicb.2023.1069325 (PMC10113553; doi:10.3389/fmicb.2023.1069325)
Supplement: Supplementary file 2 [file Table_2.csv]

The abundance of pathway level2 between AMD and controls
Pathway level1	Pathway level2	AM01	AM02	AM03	AM04	AM05	AM06	AM07	AM08	AM09	AM10	AM11	AM12	AM13	AM14	AM15	AM16	AF01	AF02	AF03	AF04	AF05	AF06	AF07	AF08	AF09	AF10	AF11	AF12	AF13	AF14	CM01	CM02	CM03	CM04	CM05	CM06	CM07	CM08	CM09	CF01	CF02	CF03	CF04	CF05	CF06	CF07	CF08
Metabolism	Global and overview maps	25482152.44	17574240.61	24443913.33	20012042.92	22621199.18	18129068.05	10121545.82	24707912.76	22234254.04	22605901.46	23014892.5	29066089.4	24015084.42	23144052.74	25729535.94	24819272.82	11092426.68	30010232.85	27942958.01	14378540.71	21552095.91	22296015.21	23721037.04	25866248.17	13696714.13	21820162.31	20693326.79	19205090.76	21693345.53	24381897.84	23996640.22	26800099.08	28667183.33	17567057.19	25594802.75	26096207.96	22439920.1	22613964.67	22195888.51	25384780.47	33662716.3	20035842.06	25912356.47	26462242.48	7544809.76	22757256.52	28418345.96
Metabolism	Carbohydrate metabolism	6395672.27	4614312.04	6007694.96	5160128.99	5534658.19	4611185.41	2599328.46	6052339.51	5599930.19	5597820.2	5630894.29	7266910.17	6038475.79	5979865.47	6423797.93	5991972.18	3198685.9	7538382.42	7103718.71	3843594.21	5015788.95	5923680.87	5819970.48	6303887.25	3778715.09	5764189.06	6096612.46	5375449.38	5370040.69	6625054.3	5912984.04	6587940.97	7151660.27	4924440.76	6292540	6876015.25	5673803.74	5637706.04	6223730.07	6318344.98	8457067.94	5315832.81	6317518.93	6785632.07	1956986.71	5607129.82	7001454.87
Metabolism	Amino acid metabolism	4289761.94	2727479.43	4165085.83	3422382.29	3883907.82	2939971.39	1846466.54	4161653.91	3695598.53	3843949.6	3910880.82	4927209.91	4064408.47	3910370.4	4347121.27	4237379.6	1776537	4909198.75	4751680.56	2505178.32	3732886.72	3707070.52	3921765.11	4429206.68	2144686.44	3568775.49	3091592.18	3263206.35	3653538.18	3948011.65	4022269.22	4556291.83	4819123.75	2956963.19	4304218.88	4369389.77	3778201.08	3857299.87	3446670.71	4263881.44	5457715.99	3283825.17	4398322.92	4355339.79	1308174.12	3965989.45	4768092.09
Environmental Information Processing	Membrane transport	2622103.87	2383818.3	2019186.16	1970569.54	2106376.53	2093345.5	976973.75	2497759.1	2392088.78	2018587.85	2312910.43	2952746.04	2344709.5	1939108.44	2624027.27	2241476.09	1586374.78	3449608.65	2327685.72	1586676.31	2037035.31	2489066.15	2352531.87	2564356.04	1958727.44	2727905.81	1918332.64	1991440.37	2141485.58	2991891.08	2479542.81	2617964.5	2968147.53	2162526.38	2458356.89	2704680.75	2296177.47	2364458.67	2730004.36	2491081.05	4103376.3	2332970.48	2436014.97	2677036.57	828934.3	2044405.21	2914940.48
Metabolism	Energy metabolism	2649712.95	1931053.25	2548794.9	1930404.3	2323192.97	1903561.16	884359.01	2627276.44	2316624.96	2429426.12	2365756.3	2923490.53	2460151.26	2307939.31	2668797.66	2552082.07	1051704.3	3278790.49	2845745.79	1361343.19	2365877.99	2323267.66	2570404.54	2626905.37	1429363.13	2259411.23	2046045.62	1898571.92	2201734.31	2615983.31	2517080.61	2767374.16	3043583.56	1662225.01	2692719.44	2637638.93	2271907.28	2309567.72	2444742.9	2639508.74	3796879.4	2101462.07	2646941.02	2874007.32	654381.45	2199500.8	2960981.36
Metabolism	Metabolism of cofactors and vitamins	2617577.93	1950392.69	2555020.53	1803011.87	2239883.18	1929482.5	866912.43	2527146.49	2339753.77	2272979.75	2375288.9	2957007.78	2391654.65	2295431.52	2609947.43	2648903.56	1034749.57	3155786.27	2995069.38	1347971.06	2330498.28	2356695.77	2495786.49	2700672.13	1469789.66	2189166.87	1686977.66	1684461.41	2310384.77	2452937.8	2407712.51	2776507.88	2949510.39	1617917.72	2643715.47	2556377.98	2238428.37	2286799.85	2215339.04	2714028.36	3498556.63	2152458.52	2726010.84	2658926.92	666705.62	2208451.1	2980529.53
Genetic Information Processing	Translation	2139709.06	1124762.53	2166980.67	1846649.81	1973669.75	1406407.99	970389.44	2113063.13	1838994.84	1970444.01	1982798.85	2430751.94	2013471.88	1931067.7	2238823.63	2195505.84	828055.83	2306964.96	2235569.03	1240325.48	1787222.64	1762855.52	1904102.37	2218052.81	848139.73	1657323.15	1943520.74	1542307.9	1918529.07	1714210.66	2031110.79	2274243.36	2379951.82	1442926.72	2195485.07	2087144.77	1909733.92	1951956.78	1516681.48	2206114.87	2532095.58	1510353.16	2221346.05	2128948.27	743901.51	2082803.69	2326510.9
Genetic Information Processing	Replication and repair	1809508.87	1092070.64	1859525.74	1516662.01	1685268.94	1253486.61	836626.43	1795407.38	1618812.79	1725244.41	1654148.97	2063499.08	1750021.66	1722810.94	1884814.24	1883323.39	769674.97	1913764.68	2004180.69	1136263.8	1529388.2	1683542.84	1631017.54	1895134	859739.3	1451487.04	1622918.34	1311375.8	1699057.87	1545380.76	1750835.52	1938200.29	1983959.94	1278331.26	1886008.13	1766661.37	1618146.11	1635620.56	1338786.17	1911613.07	2071200.33	1465968.35	1908781.48	1793983.16	628099.63	1759205.21	1952760.2
Metabolism	Nucleotide metabolism	1702046.88	1208747.14	1672693.15	1443629.26	1540732.75	1258668.59	812683.55	1697653.36	1573059.67	1540144.39	1549729.94	1960238.7	1629590.14	1624617.57	1753160.6	1720993.71	795164.55	1973427.78	1853880.82	1083652.97	1412854.47	1590290.97	1551981.91	1763163.68	926100.42	1474039.96	1631469.38	1258838.04	1541911.88	1601528.43	1676826.68	1819484.23	1901354.98	1208785.54	1724725.32	1716048.97	1509030.44	1536296.46	1437022.85	1779827.4	2222690.44	1439242.65	1729030.14	1715533.02	605015.9	1592655.63	1900675.71
Environmental Information Processing	Signal transduction	1254896.95	1476548.82	1221540.16	911672.81	1133100.52	1273796.06	467568.34	1304155.22	1272933.91	1248774.04	1107292.25	1475366.11	1344272.12	1194557.71	1374959.3	1263181.94	727702.59	1579159.89	1455257.76	759386.96	1175985.58	1271696.39	1220642.05	1323909.42	1091904.59	1242877.9	1221801.79	855097.36	1334278.91	1468603.21	1302828.33	1307327.3	1605832.38	883763.77	1467623.97	1245383.87	1204783.06	1136322.2	1341535.58	1275069.64	1805332.6	1297488.3	1289330.78	1367563.87	472325.96	971501.07	1449110.06
Cellular Processes	Cellular community - prokaryotes	1311141.41	1278819.81	1245813.79	1081961.72	1185184.74	1138697.02	518456.12	1286878.57	1238963.89	1135057.48	1181889.19	1554902.05	1263408.16	1151986.22	1357632.23	1281107.36	735832	1565079.12	1365824.47	855969.53	1162589.65	1212994.42	1164035.62	1357915.74	988486.76	1240723.12	907481.49	974974.32	1193074.71	1330191.08	1272393.67	1396938.2	1544241.33	902528.2	1341178.55	1307542.66	1163224.35	1161384.58	1180080.23	1340088.9	1757921.36	1190510.23	1305190.98	1262874.47	463554.59	1244696.16	1496396.8
Metabolism	Lipid metabolism	1173727.99	844507.77	1095434.39	975466.84	1021549.93	875493.7	491329.09	1144027.09	1058538.65	1013467.88	1040764.97	1370555.29	1125234.47	1142937.69	1204547.4	1150933.03	533058.81	1388332.48	1291614.97	683946.94	976913.27	1149438.35	1103313.55	1211091.79	656756.65	1015092.74	1401364.7	843210.35	1035958.81	1129078.63	1127450.64	1248770.26	1236510.27	798912.31	1199451.02	1214690.6	1057274.74	1045888.44	1057236.03	1205574.22	1549793.73	1027001.97	1198286.65	1197504.32	346852.78	1048068.79	1297835.32
Metabolism	Biosynthesis of other secondary metabolites	1026731.9	566823.67	977573.84	790481.22	863409.9	655349.78	351966.64	942991.84	848183.23	832527.95	915615.87	1159944.36	936328.04	935579.11	992918.73	928504.34	361658.68	1273368.57	1134612.52	526067.44	801727.32	870760.93	989037.08	962533.09	429763.52	855600.8	785931.71	751194.45	825318.17	912138.43	939182.57	1009021.93	1166500.35	656279.84	1024776.16	1008103.07	889757.23	881756.67	848727.59	999144.45	1509498.1	731253.1	997275.37	1043080.75	262444.15	878944.46	1164171.62
Genetic Information Processing	Folding, sorting and degradation	920356.22	627046.93	900311.89	685131.95	825088.38	663462.52	339281.61	912992.29	809254.22	853748.66	843641.36	1020149.62	876221.41	835605.95	971052.32	944120.96	346297.15	1031617.53	1021059.06	485910.25	779462.17	808039.64	863618.36	960270.87	461319.04	722639.09	664927.81	625232	832917.37	816217.79	890183.88	972698.31	1031885.66	575139.8	962039.49	881589.37	820769.95	829805.35	721356.79	941889.47	1141974.14	727190.38	964356.92	924254.56	281829.62	807346.55	1008401.77
Metabolism	Glycan biosynthesis and metabolism	765749.04	664671.21	836443.05	640225.35	696613.68	624547.24	327998.06	765865.16	709269.79	691766.04	718298.11	889796.64	796289.94	998721.4	774749.22	807540.87	383721.56	958165.11	1276012.04	493389.83	696753.88	733089.35	818507.53	783071.85	478048.58	711157.01	784246.23	582161.36	736444.33	892425.63	753491.11	796905.34	876106.25	573488.42	800889.67	782890.04	685603.63	683129.91	740235.64	762473.72	1118760.33	657457.03	798740.25	771178.98	268876.7	681316.48	888362.55
Metabolism	Metabolism of other amino acids	737737.74	756807.84	726149.11	658989.09	655137.39	657038.76	364213.06	718231.78	726237.89	670094.44	664406.88	862127.88	710971.14	727924.91	737072.14	701411.44	455596.14	927909.24	895501.28	560681.08	729717.48	781385.09	713376.15	721631.27	572905.21	745266.22	832692.54	610340.15	673771.9	843432.93	714531.82	770635.49	847359.93	580420.12	752395.02	766642.29	646577.13	643619.95	782638.97	758477.62	1073036.32	747567.72	739486.24	777709.16	249145.96	698083.43	833316.55
Human Diseases	Drug resistance: antimicrobial	606209.88	663310.88	549434.09	463188.44	536551.72	554660.99	212422.82	619490.69	616482.03	546563.65	538947.4	667290.8	600406.08	621651.09	637794.31	609575.07	346590.2	779070.01	693742.58	381152.42	462133.83	611259.81	585918.75	637051.61	487766.99	594568.76	611678.25	461511.3	555547.44	709889.13	633239.47	644617.82	713804.51	419591.14	605185.44	628826.7	532475.23	538274.55	637395.12	622227.04	915501.32	615372.58	604152.74	611673.93	236397.25	471062.46	712104.77
Metabolism	Metabolism of terpenoids and polyketides	565199.73	386774.7	581198.92	453632.2	522062.81	403529.58	215964.9	569014.97	513390.22	525839.52	518243.02	659579.15	548662.77	529026.97	588713.85	576965.12	242671.21	636738.22	630889.8	314558.44	478438.81	496727.51	511651.28	592464.3	311552.65	467454.31	482101.97	390993.24	491593.43	520803.26	553235.58	603769.3	626652.64	371771.03	587770.3	562605.56	513060.51	509845.11	458404.17	605120.07	689987.54	455693.26	573785.39	570586.93	153591	522350.35	640666.29
Metabolism	Xenobiotics biodegradation and metabolism	442817.82	535427.75	408189.76	406405.9	397375.16	439073.66	282725.03	424900.19	458537.47	426444.05	381728.82	489350.48	474033.94	435566.96	434081.76	392859.41	391807.51	537201.58	501369	362515.97	536297.95	496370.57	413226.77	411973.95	486384.31	452537.39	681555.07	353882.59	447023.14	512027.67	453667.51	420831.65	481085.79	334359.38	457245.99	440480.33	400771.54	383394.77	488159.79	446236.77	623661.6	490575.01	433843.24	457765.06	203894.94	367028.37	501678.63
Cellular Processes	Cell growth and death	470812.35	247277.11	482715.78	372351.94	422403.75	301761.84	187570.28	458546.16	401062.94	410811.88	432654.11	546978.33	443481.65	435864.13	477677.48	492391.69	178698.39	523003.5	529599.3	272036.3	427263.24	428361.25	441532.88	500098.14	187507.87	380987.55	325105.11	311469.56	415277.47	406574.79	446583.58	509686.9	502384.72	331219.4	476243.01	454276.87	414661.53	426212.07	329701.03	477796.78	577713.2	360158.1	492878.2	450640.88	141205.31	453518.92	511487.07
Human Diseases	Infectious disease: bacterial	366772.41	632791.09	397385.28	303754.64	327145.02	484983.17	182648.23	373755.43	416251.34	380419.13	327013.46	417071.82	373983.83	396772.83	418200.92	376739.1	272903.48	463034.29	446748.04	305928.35	356050.96	426037.81	356764.7	357046.13	420016.8	395896.91	419337.58	274682.36	428703.56	460508.98	381581.18	374270.79	474366.56	248569.51	437668.51	340331.94	337545.53	324043.06	462941.09	384936.03	530971.76	475435.11	360493.51	389272.84	149710.28	324385.78	411375.57
Organismal Systems	Endocrine system	382672.44	232362.91	389286.99	332537.22	351064.65	266853.78	184055.2	367783.59	336565.46	327208.23	351940.08	453773.5	370715.73	376670.71	383154.99	386724.17	170345.97	434685.81	436838.38	248147.65	351657.6	337299.27	368349.03	394516.16	182881.84	323417.07	334826.89	276656.42	335930.12	336882.74	374542.8	407978.62	424131.13	288751.27	392094.46	378535.32	348400	342044.42	294677.65	381656.76	488618.62	295563.82	404215.58	371894.44	141262.69	383536.87	428381.02
Cellular Processes	Cell motility	187383.06	367209.52	422488.54	107921.39	271914.17	419793.52	28937.67	242493.55	259359.29	346375.14	163850.85	377874.22	410172	328162.86	397552.65	337700.05	69809.52	242834.19	411314.51	108064.73	364335.92	234524.71	191743.96	269485.33	190406.26	207349.09	93035.54	78677.75	625556.93	208437.76	239886.76	248469.57	577866.77	111421.51	590545.68	159084.19	314824.14	232162.69	217603.59	240571.91	259200.13	267745.46	231421.69	317614.57	41420.36	214879.85	229874.77
Human Diseases	Cancer: overview	272855.06	248633.92	266287.93	231743.72	253616.64	231592.33	145152.62	271471.68	258168.08	262862.65	243565.18	306470.1	284972.28	276723.91	304659.07	292736.84	153233.58	284917.2	305390.03	200152.76	308013.42	282899.36	237894.26	300715.35	196419.77	238364.66	294531.63	204984.88	268027.17	269478.94	279315.66	301293.27	287605.27	209179.21	283475.08	276009.35	249142.82	255010.11	238365	269613.64	304515.59	268331.43	279652.8	261718.8	105656.89	252108.06	285257.72
Organismal Systems	Immune system	157652.35	83581.01	166792.48	93321.59	142744.18	105371.51	25559.63	164667.94	138428.94	152672.68	143512.79	170531.89	160786.93	147540.69	180045.66	175169.31	26968.4	189761.59	197816.48	47566.87	128404.77	130052.45	158479.28	170680.77	59392.97	118918.15	100252.54	76872.43	156563.85	139493.99	157433.8	166322.31	192685.04	82489.99	186548.92	133407.41	144408.31	145779.29	102176.93	171305.08	222484.71	111045.29	164445.71	156472.92	22376.44	111621.18	180969.57
Organismal Systems	Aging	118938.44	144188.1	126143.98	107596.82	114053.45	122185.75	62654.1	128161.33	136097.54	135738.73	111482.66	143707.04	129427.86	129273.2	137713.5	137588.65	91642.71	124582.54	139936.13	103193.97	192537.28	164007.49	105205.59	141167.58	111983.51	114655.17	133498.59	102757.06	135828.31	140989.79	123713.49	139142.96	132495.03	98697.58	130662.89	129339.99	113742.04	118161.09	121954.25	139855.96	124872.63	166480.77	124264.4	120120.97	58248.71	127366.77	124872.62
Human Diseases	Endocrine and metabolic disease	135592.11	98038.29	133942.65	113041.73	121331.1	100838.8	56965.19	128836.35	125673.07	126253.51	122127.81	151538.7	127142.16	121649.27	138430.52	135100.88	53799.9	153794.94	137882.99	87491.49	122034.78	136899.68	123825.18	136849.62	69034.01	117667.33	118341.63	100676.38	125261.51	118102.32	131832.29	141742.58	155650.38	87953.27	136799.43	131736.51	117959.72	119531.53	109958.51	139316.04	174443.59	124478.73	134480.64	133375.83	45165.65	128779.51	149762.88
Human Diseases	Drug resistance: antineoplastic	125460.72	106310.72	137461.24	117028.65	121412.56	104857.75	66170.8	128142.63	116732.81	117967.83	120728.82	157713.57	127365.6	138489.19	135014.94	131520.75	72714.86	129311.21	154204.54	93584.92	128901.89	112597.57	110638.57	137687.08	85941.43	109923.84	126227.56	108328.48	119986.35	121051.82	123825.61	138277.89	134628.37	99763.8	133230.21	137024.54	120299.2	117828.47	105220.29	131997.85	128034.72	108724.68	136659.29	124872.63	51377.34	139286.52	136470.03
Organismal Systems	Nervous system	124903.5	88678.75	122778.3	88880.87	117555.15	89989.73	40925.13	126897.53	115149.54	119092.91	120640.74	145396.31	128986.01	128005.38	121655.72	118475.61	47498.85	150431.15	153804.7	70005.5	108183.36	120096.15	133041.96	129840.51	55795.84	103906.38	50793.57	77218.48	115185.12	128006.76	135361.75	129961.02	143982.43	87499.73	131178.81	115549.43	115742.92	120202.41	104522.44	121007.19	169233.12	111053.78	134811.59	131068.68	24545.08	115955.47	140323.43
Cellular Processes	Transport and catabolism	96601.12	80301.35	119938.74	97295.03	91772.58	77776.48	67518.76	93481.24	85087.24	81340.02	96191.36	127350.18	98975.17	194858.29	95226	106473.21	65221.74	132231.58	228832.57	93652.37	105487.12	115099.27	124714.06	102959.81	55400.13	105416.88	73197.12	98986.74	83904.65	136950.71	87263.17	111820.57	99868.75	91700.32	104015.86	115421.69	83756.91	82536.79	109830.35	90800.29	159572.22	97618.6	102934.35	94537.98	39998.86	117367.94	112203
Human Diseases	Cardiovascular disease	109890.15	78300.54	102394.59	78115.9	96677.93	77488.37	32730.92	111560.85	98195.49	98643.13	98767.34	116322.1	102987.79	98496.69	114775.41	112528.1	37855.76	138767.57	122276.95	50618.53	112446.46	98047.9	109634.15	115505.35	59512.32	90962.51	85737.89	62041.3	95836.28	103582.44	106510.96	118124.25	130150.51	63297.68	111648.76	99839.08	93329.3	97089.24	87258.19	112840.79	164598.58	88381.27	109692.6	108689.72	27017.26	84319.84	127628.39
Organismal Systems	Environmental adaptation	93573.91	86866.38	125799.02	83293.74	96787.97	91339.21	46079.68	97865.59	90879.35	97377.95	92942.44	128901.75	109616.41	120717.63	105763.42	106556.02	55108.77	109199.44	158287.54	69565.59	113000.17	93324.24	103940.21	100094.84	60677.65	88806.1	77997.18	70196.84	116291.54	100238.16	99201.89	104673.86	116253.86	73270.46	126816.71	91534.8	96680.98	91403.85	88483.16	99078.49	116937.96	86632.89	107843.18	103745.6	20945.09	112084.17	104675.78
Genetic Information Processing	Transcription	102442.26	54227.98	102499.93	95541.08	93637.8	69210.7	51985.44	101331.23	89157.46	94527.88	95138.68	117333.94	92515.57	95413.25	106911.05	103854.42	43128.45	110578.24	105724.17	64115.86	89463.74	84561.03	91969.51	106334	42105.07	80881.1	110177.58	77974.42	92664.36	81902.96	92751.22	109499.14	114946.64	72225.72	105104.28	102892.88	91633.66	91902.68	74846.43	109251.14	120647.05	72121.32	107711.1	103031.05	42719.34	103815.65	112311.9
Human Diseases	Neurodegenerative disease	37586.58	80404.74	49192.4	34664.75	43084.04	57365.64	21063.72	53520.03	56721.15	48416.8	36352.3	44470.7	53072.86	52459.04	54117.97	69818.87	46366	40001.87	64202.67	39801.19	86294.53	65925.11	45579.58	63344.28	67322.87	47370.48	58799.9	28851.84	50929.15	64880.98	48447.34	64740.14	42167.49	38118.71	44361.6	46108.8	40177.87	41873.13	55927.78	54366.6	34908.09	76081.94	43803.39	37653.75	31155.97	43360.45	38798.65
Human Diseases	Infectious disease: parasitic	28597.94	27621.05	23423.27	40053.59	24469.54	23371.77	23460.37	26946.48	28466.23	20279.16	26219.31	37537.66	24298.08	27225.66	25395.58	19811.3	24615.88	39350.3	20273.14	33849.1	28711.68	35586.53	29200.86	26979.77	20037.64	31204.48	23593.2	29254.86	14856.03	32212.57	27017.11	32344.07	32531.13	28790.33	21710.7	30428.85	22451.46	24966.58	28831.21	24658.25	52042.3	32494.01	19340.3	26261.94	10346.22	40195.5	31812.59
Human Diseases	Cancer: specific types	24929.01	60060.15	23942.7	16361.5	21361.19	38232.13	9980.49	27163.37	32008.48	29416.11	22610.12	24098.36	29280.8	21583.27	28205.58	27247.08	22827.69	28182.48	28938.59	21074.82	55063.12	36772.19	23362.61	27191.38	46270.18	31658.4	38420.89	14509.92	30536.79	39087.19	28785.14	24218.96	30175.09	14590.25	25842.52	19597.21	22700.77	23731.2	31872.86	27312.89	29388.26	42535.33	26722.84	22049.85	7465.4	16687.21	26758.2
Human Diseases	Infectious disease: viral	27308.59	21679.68	27418.27	23173.75	25171.57	21430.35	13119.02	25917.31	27828.82	28489.66	24575.46	31068.9	26453.95	25758.09	29099.77	27763.53	12779.17	29516.45	29082.85	20057.08	43498.33	34875.52	23614.61	28422.28	16493.7	26789.06	24851.88	28137.28	28315.92	23923.51	26723.89	29108.39	32361.98	19300.42	27905.22	31493.06	24429.07	25174.7	25480.27	30638.74	31466.58	32687.7	27760.66	28716.42	9596.52	27141.77	29632.88
Human Diseases	Immune disease	24998.86	19961.4	30602.02	21395.49	21495.58	24548.08	11383.72	24852.87	22786.48	20297.92	19537.23	36939.09	22996.08	23162.97	35356.94	35468.09	12331.93	28206.76	29817.27	18061.12	24928.47	24103.13	19611.85	32246.38	16459.34	23380.53	25915.87	19978.22	26793.98	24808.36	19879.74	34268.44	23069.98	19715.82	35073.63	31828.3	25324.67	19948.83	21909.71	29735.9	28932.01	23140.41	29406.43	24566.8	14710.62	25027.71	27734.17
Organismal Systems	Digestive system	4317.29	34110.91	30457.92	40861.38	7801.99	19318.21	11013.04	4532.64	20125.88	22848.02	5661.22	17812.36	12002.47	19134.02	8147.77	10950.33	19333.7	2014.75	23620.73	27486.52	16411.26	32478.86	6341.09	4721.16	23047.38	12921.74	53036.59	20777.98	17341.16	17788.22	6675.66	7098.91	4995.89	16569.4	8147.69	9437.89	5196.97	3498.06	16672.61	7297.56	5678.32	36162.11	6261.05	4727.18	13290.21	28740.36	9129.43
Organismal Systems	Development and regeneration	9445.26	8788.45	6022.9	4399.28	7440.42	6747.84	1648.36	10190.14	8392.91	12033.47	6120.91	4849.6	11470.25	6578.95	13492.19	12362.93	2628.41	2902.99	8718.09	4338.53	7653.95	14392.44	4200.46	11887.02	5622.6	6260.33	1360.44	1728.75	7253.73	8188.66	10768.88	11667.48	3010.97	2086.44	6908.32	5160.28	6201.96	9943.2	4753.94	7289.43	2282.08	12664.72	7054.67	5388.15	995.89	5133.56	3447.83
Organismal Systems	Excretory system	2008.93	17534.41	3923.56	1176.07	3404.27	9218.64	2051.06	2734.31	7979.05	8360.04	1949.11	1267.17	7004.54	10909.36	2878.34	3171.54	9191.36	1167.3	13626.53	6202.49	10572.93	11340.11	2681.28	2109.92	11615.24	5062.02	2900.84	2255.12	8743.05	10308.26	5478.76	1091.13	8653.37	2838.15	3850.41	284.06	2201.1	2831.52	9344.32	2781.18	945.36	13521.74	2121.94	2903.75	1148.03	1125.77	1956.78
Organismal Systems	Circulatory system	0.04	2.4	5.6	0.4	1.2	8.2	0.04	0.04	0.04	5.4	0.4	1.2	3.8	139.2	0.8	5.4	0.04	0.8	1087.8	3	4114.9	0.8	48	0.04	4	0.04	0.04	18	8.6	126.2	2	0.04	1.2	1.2	11.2	0.04	1.6	0.4	317.4	2	0.4	0.04	17.91	0.04	0.04	2.8	0.04
Human Diseases	Substance dependence	6	0.04	0.04	6	0.04	3	0.04	3	6	3.51	9	3	9	0.04	0.04	6	6	0.04	0.04	3	942	0.04	0.04	12	0.04	0.04	3	0.04	0.04	3	3	0.04	0.04	3	0.04	6	0.04	0.04	0.04	24	0.04	6	27.51	0.04	21	0.04	0.04
Environmental Information Processing	Signaling molecules and interaction	2	0.04	0.04	10	0.04	0.04	0.04	0.04	2	2	2	0.04	4	0.04	2	0.04	0.04	2	0.04	0.04	0.04	0.04	0.04	0.04	6	2	0.04	0.04	0.04	0.04	0.04	0.04	0.04	0.04	0.04	0.04	2	10	0.04	2	0.04	4	0.04	0.04	8	0.04	0.04
Cellular Processes	Cellular community - eukaryotes	1	0.04	0.04	5	0.04	0.04	0.04	0.04	1	1	1	1	2	0.04	2	0.04	0.04	1	0.04	0.04	13	0.04	0.04	3	3	1	0.04	0.04	0.04	0.04	0.04	0.04	0.04	0.04	0.04	0.04	1	8	0.04	1	0.04	2	0.04	0.04	4	0.04	0.04
AM: male AMD pitent; AF: female AMD patient; CM: male control; CF: female control
